# Supplementary material for: Auditory inputs modulate intrinsic neuronal timescales during sleep
Source: Commun Biol. 2023 Nov 20;6:1180. doi: 10.1038/s42003-023-05566-8 (PMC10661171; doi:10.1038/s42003-023-05566-8)
Supplement: Supplementary file 3 — Supplementary data 1 [file 42003_2023_5566_MOESM3_ESM.xlsx]

## Sheet: Figure 2
Source data Figure 2 for temporal autocorrelation (AC)
Limbic			SMN			VAN			Visual			DAN			FPN			DMN
Awake-Rest	Sleep-Rest	Sleep-Stimulus	Awake-Rest	Sleep-Rest	Sleep-Stimulus	Awake-Rest	Sleep-Rest	Sleep-Stimulus	Awake-Rest	Sleep-Rest	Sleep-Stimulus	Awake-Rest	Sleep-Rest	Sleep-Stimulus	Awake-Rest	Sleep-Rest	Sleep-Stimulus	Awake-Rest	Sleep-Rest	Sleep-Stimulus
4.50968	4.77524	5.67148	6.21731	7.00786	6.27894	5.62753	7.32989	6.33978	5.7939	7.01889	5.71051	6.48089	8.12156	6.41242	6.76038	7.68385	7.10545	6.20865	7.17	7.05573
3.82209	4.47175	4.19117	7.03338	6.45261	5.29729	6.08774	6.68817	4.88946	7.05175	7.59254	4.63588	7.46085	7.86724	5.2306	7.14336	8.05376	4.82847	6.67247	6.85213	4.82966
4.11767	4.66538	4.16035	6.59578	5.5799	6.31131	6.06194	5.04172	6.08688	6.76682	6.72891	5.68777	6.65163	5.83796	5.89932	6.51595	6.64274	7.12767	5.91169	7.30112	5.86618
3.45853	5.34902	4.89695	7.45605	7.7872	6.1588	7.06409	7.05634	5.40473	7.11492	6.87548	5.581	7.2252	7.82189	7.04557	6.92965	7.62764	5.9467	6.06202	7.54854	6.12236
3.30204	4.22437	6.39306	4.28141	7.31412	6.55594	4.25978	6.5471	6.40258	4.14942	6.00112	6.01565	4.39737	6.95575	6.00603	4.81343	6.31334	6.79828	4.41708	6.33775	7.14067
3.71381	5.30951	4.63139	6.64869	6.96242	6.35115	4.81978	6.98323	6.43957	7.73026	7.11303	6.48	7.39949	7.48664	7.23053	6.35256	7.52177	7.6479	6.06809	7.10326	6.87843
3.33445	4.28443	4.93963	5.41432	6.23163	5.09623	4.8129	5.71355	5.12946	4.3718	6.70238	4.77045	4.65436	7.54977	5.05986	4.99251	6.71005	5.865	4.71135	6.18843	6.23056
3.01594	4.29234	3.81102	6.23537	7.34773	4.39843	5.30667	6.90495	4.37591	5.38452	7.07702	4.18733	6.26302	7.83078	4.3529	6.04408	7.71587	4.4945	5.12191	6.81202	4.5273
3.796	5.02735	3.74068	7.76417	8.26714	4.88895	5.9914	8.26151	4.61505	8.07331	8.22556	4.4015	7.86813	8.53151	4.65258	6.48588	7.51523	4.97682	7.10899	7.36348	5.21865
3.43798	5.42806	6.84514	5.00099	5.9372	9.10499	4.85677	5.75828	8.29849	5.47297	9.39433	9.65903	4.84911	7.67338	8.1927	5.08597	7.01592	7.53092	4.98674	7.08303	7.54888
3.73436	5.32926	8.59337	6.11896	7.82767	7.74799	6.51011	7.38753	8.25376	6.59498	8.83521	7.7132	5.94734	7.96061	8.20427	6.71332	8.65372	8.26355	6.37449	8.3636	7.98607
4.25203	5.64698	4.73572	6.01999	6.19615	5.74174	6.41204	5.80129	4.98237	8.27231	7.43902	4.60808	7.6138	6.44621	4.8989	6.64666	7.94985	5.42843	7.12213	7.54685	6.3236
3.98885	4.08448	4.10898	6.635	8.22916	5.09374	5.88559	6.75699	5.07183	7.42765	7.52683	5.41232	7.88591	7.08914	5.42712	6.81527	6.40092	5.30556	6.48169	6.77124	5.14281
3.70432	4.45752	4.49862	4.60012	5.67887	5.14541	4.9428	5.37204	5.14495	4.60556	6.58171	4.34969	5.07053	6.92285	4.87845	5.78789	5.8735	5.63234	6.0873	5.57157	5.45225
3.92641	6.07693	5.73787	6.43518	6.95557	7.31786	6.11097	7.3428	6.72086	7.2179	6.2374	7.27034	7.29011	7.03756	7.11493	6.6545	7.22897	7.8224	6.14461	7.38674	7.83607
3.43877	4.75706	5.04948	4.86031	6.55594	5.19022	5.09333	6.21247	5.00387	4.68958	7.75743	4.82099	5.23949	7.99796	4.85533	5.81599	7.16035	5.53757	6.03506	7.94865	5.52539
3.17717	4.98072	5.30239	5.79403	6.81614	7.25063	7.55355	6.03011	8.14882	5.2051	6.38839	7.77512	6.87928	6.43465	8.49594	6.7009	6.69633	8.43152	6.60708	6.51978	6.93472

## Sheet: Figure 3
Table 1
Source data Figure 3 for median frequency (MF)
Limbic			SMN			VAN			Visual			DAN			FPN		DMN
Awake-Rest	Sleep-Rest	Sleep-Stimulus	Awake-Rest	Sleep-Rest	Sleep-Stimulus	Awake-Rest	Sleep-Rest	Sleep-Stimulus	Awake-Rest	Sleep-Rest	Sleep-Stimulus	Awake-Rest	Sleep-Rest	Sleep-Stimulus	Awake-Rest	Sleep-Rest	Awake-Rest	Sleep-Rest	Sleep-Stimulus
0.112264	0.094902	0.088841	0.0908688	0.0643212	0.0721457	0.0897028	0.0630596	0.0768298	0.094686	0.054085	0.0790905	0.0886612	0.0540244	0.0721452	0.0814273	0.0601278	0.0875969	0.0635047	0.0647146
0.11552	0.102346	0.104588	0.0795745	0.0675606	0.081944	0.0873047	0.0688403	0.0857437	0.0703621	0.0623838	0.0888354	0.0709114	0.0633104	0.083684	0.0791319	0.0604397	0.0832529	0.0724866	0.086098
0.109886	0.105017	0.105985	0.0765139	0.0816327	0.078025	0.0845207	0.0841618	0.0831858	0.0689123	0.0741364	0.0850991	0.0712278	0.0767259	0.0807171	0.0776751	0.0680861	0.0843853	0.0674148	0.0746708
0.122383	0.0872272	0.10002	0.078717	0.0513217	0.0687115	0.087982	0.0608582	0.0802531	0.0731488	0.0521053	0.0718019	0.0775455	0.0508046	0.0646534	0.0779842	0.0552791	0.0836946	0.0581984	0.0736541
0.116885	0.10644	0.0848206	0.103767	0.0581964	0.0707484	0.0994427	0.0682761	0.0732272	0.0981398	0.0679942	0.0791564	0.0926688	0.0653637	0.0751478	0.08619	0.0661297	0.0920098	0.070375	0.0666928
0.118193	0.0955232	0.10826	0.0804426	0.0657888	0.0752811	0.096312	0.0713724	0.0774039	0.0622908	0.0619947	0.0732815	0.0702532	0.0593332	0.0676408	0.0803366	0.0651837	0.0841806	0.0703639	0.0762954
0.115598	0.103381	0.0885858	0.0962456	0.0661997	0.0782127	0.0951738	0.0726556	0.0803907	0.0939819	0.0574603	0.0829018	0.0886485	0.0535644	0.0770499	0.0823771	0.062412	0.0882857	0.0707463	0.0671133
0.120371	0.106602	0.109232	0.0751023	0.06046	0.0886132	0.0866004	0.0655376	0.0868082	0.0816335	0.05776	0.0994425	0.0793257	0.0580587	0.0900398	0.0796175	0.0618377	0.0890616	0.0734002	0.0862049
0.12113	0.102452	0.114323	0.0702112	0.0663669	0.0895818	0.0892603	0.0705206	0.0903789	0.0659297	0.058271	0.0967722	0.0653815	0.0593891	0.0895634	0.078905	0.0666237	0.0794296	0.0688679	0.0829129
0.116019	0.096526	0.0891606	0.0946721	0.0691438	0.051577	0.0936386	0.0744047	0.0642924	0.0953423	0.0501934	0.0457131	0.0908607	0.0568592	0.0621591	0.0842812	0.067452	0.0854829	0.0688915	0.0703042
0.116423	0.0902447	0.0599023	0.0745464	0.0529468	0.052671	0.0848624	0.0596573	0.0538495	0.0783133	0.0504028	0.0501266	0.0775493	0.0556674	0.0514844	0.0757681	0.0528007	0.0829721	0.0543938	0.0536275
0.116557	0.096692	0.10343	0.0782705	0.0795425	0.0825657	0.0804141	0.0811921	0.0879033	0.0619306	0.068219	0.090083	0.0746255	0.0791491	0.0908035	0.0850124	0.0732177	0.0806192	0.0737942	0.0835905
0.110588	0.105564	0.104609	0.0638782	0.0524869	0.0809807	0.0777013	0.0654847	0.0826831	0.0611895	0.0567562	0.0772228	0.0640334	0.062332	0.0756306	0.0748679	0.0716217	0.0766981	0.0689166	0.0776166
0.113405	0.0986039	0.0969992	0.100583	0.0773464	0.0820321	0.0943982	0.0786588	0.0798929	0.0980803	0.0682569	0.0973211	0.089308	0.0705658	0.08328	0.0803515	0.0707112	0.0808952	0.0751857	0.073197
0.113392	0.08285	0.0908489	0.077704	0.0569102	0.0607971	0.0874916	0.0577422	0.0645727	0.0678624	0.0611552	0.0575786	0.0708936	0.0583472	0.0594374	0.0797744	0.0567163	0.0831951	0.0588746	0.0604992
0.120148	0.101864	0.0932555	0.0998586	0.0717081	0.0778009	0.0959126	0.074197	0.0797786	0.0966115	0.0588379	0.0836294	0.094463	0.0600473	0.0806103	0.0833455	0.0645757	0.0855865	0.0629017	0.0727596
0.123267	0.0976406	0.0965667	0.101224	0.0721155	0.0794669	0.0872826	0.0794898	0.0738061	0.0955246	0.0679509	0.0686875	0.0836574	0.0689076	0.0660232	0.0840505	0.0729702	0.0895924	0.0750639	0.0761331

## Sheet: Figure 4
Source data Figure 4 for temporel autocorrelation (AC)			Source data Figure 4 for median frequency (MF)
Cerebral cortex			Cerebral cortex
Awake-Rest	Sleep-Rest	Sleep-Stimulus	Awake-Rest	Sleep-Rest	Sleep-Stimulus
6.00244	7.03764	6.46772	0.0913246	0.0643752	0.0725013
6.53908	6.87952	4.84347	0.0831674	0.0707857	0.0872782
6.09979	6.20799	5.91053	0.0817356	0.0773827	0.0805671
6.45464	7.22744	5.90759	0.0849042	0.0587633	0.0755458
4.27017	6.27214	6.57797	0.0973969	0.0710627	0.072944
6.16296	6.96548	6.58856	0.0837304	0.069659	0.0777995
4.65207	6.21075	5.43662	0.0932451	0.0692429	0.0757275
5.3398	6.87685	4.34278	0.0870304	0.069163	0.0909896
6.84099	7.58149	4.73803	0.0804451	0.0697158	0.0910795
4.86919	6.97135	8.12881	0.0928412	0.0685756	0.064982
6.0892	7.91	8.06928	0.0835497	0.0581161	0.0532231
6.71446	6.88887	5.41686	0.0816745	0.0776312	0.0882153
6.48044	6.76349	5.10063	0.0750841	0.0683357	0.0813583
5.13684	5.75944	5.08105	0.0919545	0.076443	0.0821107
6.26814	6.9548	7.25671	0.0823982	0.0611505	0.0634629
5.17848	7.08133	5.20536	0.0947217	0.0690855	0.0787067
6.04515	6.33523	7.40006	0.0942945	0.0757392	0.0753089

## Sheet: Figure 5
Source data Figure 5b and Figure 5c for temporal autocorrelation (AC)
Limbic			SMN			VAN			Visual			DAN			FPN			DMN			Cereb
Awake-Rest	Sleep-Rest	Sleep-Stimulus	Awake-Rest	Sleep-Rest	Sleep-Stimulus	Awake-Rest	Sleep-Rest	Sleep-Stimulus	Awake-Rest	Sleep-Rest	Sleep-Stimulus	Awake-Rest	Sleep-Rest	Sleep-Stimulus	Awake-Rest	Sleep-Rest	Sleep-Stimulus	Awake-Rest	Sleep-Rest	Sleep-Stimulus	Awake-Rest	Sleep-Rest	Sleep-Stimulus
0.470224	0.600085	1.17745	0.649828	1.2342	0.897296	0.517831	0.475832	0.771871	0.821332	0.85548	0.93474	0.792524	0.807769	0.978846	0.135923	0.0032677	0.529679	0.673688	0.942582	1.06532	0.821332	0.85548	0.93474
0.481493	0.695924	1.34595	0.363098	0.812987	0.402232	0.25655	0.521248	0.603396	0.792697	0.709684	1.24587	0.587409	0.517519	0.882857	0.264534	-0.239896	0.527968	0.582921	0.595484	0.630943	0.792697	0.709684	1.24587
0.54407	0.900819	1.05613	1.0024	1.04773	0.978474	0.602516	1.14256	0.412518	0.782179	0.878458	1.12291	0.71994	0.808917	1.71624	0.627192	0.57499	1.22545	0.774396	0.47686	0.680336	0.782179	0.878458	1.12291
0.683908	0.282056	0.978243	0.306365	0.498895	0.640211	0.0114419	0.571876	0.908336	0.481662	0.563207	0.994531	1.04179	0.388858	0.705882	0.649638	1.37467	1.02382	0.735446	0.0435489	0.516815	0.481662	0.563207	0.994531
0.745563	0.620337	0.703674	0.868627	0.715494	0.632821	-0.150605	0.718708	0.515897	0.767655	0.892544	1.2891	0.889164	0.788998	1.25481	0.103463	0.0221202	0.944288	0.529728	0.408211	0.382959	0.767655	0.892544	1.2891
1.19913	0.696709	0.586104	1.08306	0.714857	0.644466	0.44596	0.366631	0.757654	0.911658	1.22287	1.47114	0.744704	1.04478	1.33877	0.327592	-0.313445	0.640256	0.33323	0.443421	0.613313	0.911658	1.22287	1.47114
0.918807	0.722756	0.796206	0.467885	0.301727	0.935358	0.248659	0.643025	0.767047	0.442395	0.20745	1.74401	0.861743	0.0221981	0.558457	0.590706	0.257492	0.482432	0.766376	0.423221	1.10587	0.442395	0.20745	1.74401
0.462502	0.607556	0.463743	0.687167	0.599075	0.952288	0.450328	1.25067	0.655547	0.592875	0.208773	1.03122	0.891857	0.0243541	1.17581	0.211472	0.151847	0.85026	0.393526	0.554993	1.08102	0.592875	0.208773	1.03122
0.365835	1.01361	0.874446	0.849223	0.568759	0.365658	0.987338	1.47182	0.873626	0.864366	0.327911	1.34246	0.585814	0.167708	0.998347	0.405326	0.24384	1.24916	0.504457	0.373504	0.84778	0.864366	0.327911	1.34246
0.407278	0.570226	0.407586	1.00574	0.737839	0.529293	0.504152	0.607335	1.17304	0.644638	0.278361	1.14083	1.28209	0.126618	1.39414	0.708059	0.361476	0.704899	0.445598	0.270516	0.825287	0.644638	0.278361	1.14083
0.500768	0.592155	1.39385	-0.141746	0.48924	0.695013	0.237068	0.181328	0.377612	0.585287	0.520899	0.78134	0.743587	0.146572	0.679962	0.504781	-0.0560146	0.59664	0.792391	0.285518	0.957659	0.585287	0.520899	0.78134
0.514917	0.834682	0.985951	-0.524614	0.603621	0.307796	0.207696	0.757124	0.44374	0.988054	0.923893	1.28124	0.790703	0.193281	1.73116	0.710833	0.611018	1.17779	0.58906	0.745024	0.760857	0.988054	0.923893	1.28124
0.67301	0.627144	1.2945	-0.2005	0.268296	0.0660392	0.257019	0.366732	0.540251	0.659414	1.06042	1.20518	0.619556	0.377342	1.54201	1.16695	0.729174	1.28327	0.618303	0.454572	0.850969	0.659414	1.06042	1.20518
0.656387	0.631495	0.692081	-0.175655	0.346722	0.164852	-0.0533967	0.680869	0.770178	1.26088	1.10269	1.53411	1.068	0.267631	1.1772	0.629908	-0.00792194	0.9396	0.896457	0.933393	0.809481	1.26088	1.10269	1.53411
0.428813	0.659114	0.873968	-0.0793215	0.693883	0.665905	0.289773	0.541158	1.09799	0.745917	0.299674	0.87428	1.21211	0.0932821	1.22883	0.849679	0.634772	1.22513	0.93415	0.298542	1.12402	0.745917	0.299674	0.87428
0.314939	0.585918	0.561362	0.725425	1.1012	0.927259	0.26665	0.591141	0.833837	0.883122	0.39987	0.938514	0.210814	-0.542505	0.222585	0.540709	0.0297162	0.812006	0.451991	0.894167	0.58926	0.883122	0.39987	0.938514
0.722987	0.679	0.609838	0.651883	1.28926	0.903114	0.527645	1.28238	1.03981	0.616783	0.968867	1.08975	0.658251	0.193926	0.821542	0.743726	0.577033	1.13542	0.604575	0.675745	0.727896	0.616783	0.968867	1.08975
0.426938	0.619613	0.369114	0.4947	0.810896	0.476792	0.810502	1.13446	0.564095	0.550404	0.748398	0.829988	0.984699	0.298356	0.791957	0.579665	0.592091	0.848665	0.670927	1.09109	0.517066	0.550404	0.748398	0.829988
0.76416	0.498792	0.497069	0.499909	0.696249	0.698512	0.136527	0.818784	0.368139	0.778751	0.559744	1.02714	0.535713	0.440702	0.868933	0.579941	-0.0441348	0.997003	0.599737	0.568823	0.655803	0.778751	0.559744	1.02714
0.43849	0.919568	0.294566	0.234681	0.558954	0.850607	0.33415	1.21912	0.49827	0.423143	0.228634	0.843311	0.582464	0.244133	1.13925	0.580782	0.0549487	0.566291	0.546568	0.548684	0.72847	0.423143	0.228634	0.843311
0.234509	0.610233	0.288601	-0.515357	0.674236	0.794793	0.275127	0.600892	0.371539	0.929238	0.937212	1.09927	0.49202	0.0945752	0.855028	0.934181	0.433995	0.93622	0.611602	0.408981	0.608091	0.929238	0.937212	1.09927
0.159726	0.567327	0.881745	0.513513	0.247596	0.677659	0.370886	0.20131	0.445607	0.483031	0.63758	0.960117	0.719615	-0.0535169	0.384835	0.473771	0.66325	0.503669	0.565423	-0.152403	0.204278	0.483031	0.63758	0.960117
0.215603	0.665646	0.656115	0.794981	0.32843	1.04382	0.193731	1.17504	0.335886	0.637182	0.475723	1.06113	0.606646	0.175367	1.07753	0.122047	0.110959	0.744942	0.727129	0.273311	0.160184	0.637182	0.475723	1.06113
0.0930006	0.468005	0.583705	0.821152	0.470138	0.619977	0.531655	0.76687	0.773532	0.859691	0.905959	1.53063	1.07083	0.539825	1.03512	0.246768	-0.297951	0.83656	0.608957	0.129161	0.352012	0.859691	0.905959	1.53063
0.188463	0.52996	0.781992	1.17176	0.684292	0.666471	0.253853	0.333692	0.597886	1.45418	1.09714	2.14732	0.917361	0.429546	0.975491	0.8873	0.928388	0.736416	1.0028	0.55247	1.11933	1.45418	1.09714	2.14732
0.063242	0.821173	0.412199	1.27414	1.49225	1.0343	0.64399	0.959351	0.934509	0.733003	0.492013	1.17504	0.869362	-0.12383	0.978453	0.951969	0.324613	1.24059	0.590454	0.39622	0.631544	0.733003	0.492013	1.17504
0.0254022	0.447488	0.621652	-0.0440611	0.576233	0.333401	1.02137	0.876792	1.14096	1.19772	0.716025	1.38192	0.877839	0.839773	1.08933	0.576085	0.359584	1.2816	0.654565	0.56381	0.401204	1.19772	0.716025	1.38192
0.280447	1.1152	0.932939	0.216177	0.448409	0.763848	0.505848	0.729309	0.653715	0.75057	0.264252	0.803202	0.749961	0.233088	1.08539	0.228603	-0.00627653	0.656718	0.915725	0.129435	0.366123	0.75057	0.264252	0.803202
0.109816	0.575263	0.773239	1.23026	0.560143	0.957789	0.0862644	0.199166	0.816566	0.717044	0.207488	0.58298	0.603095	0.0734329	0.454582	1.09297	0.288334	0.833366	0.576428	-0.173963	0.310841	0.717044	0.207488	0.58298
0.137261	0.986696	0.973707	0.53066	0.896464	0.69312	0.251315	1.15715	0.590979	1.01319	0.457964	0.755795	0.499676	0.0959488	0.953494	0.0145015	0.396554	0.724713	0.113157	0.159293	0.215768	1.01319	0.457964	0.755795
0.615973	0.475192	0.60749	0.262274	0.807896	0.230565	0.913695	0.940798	1.34224	0.453518	0.488036	0.764341	0.665426	0.336297	0.954299	0.248381	0.0534157	0.606425	-0.0334066	-0.166154	0.528382	0.453518	0.488036	0.764341
0.346418	0.646852	1.03115	0.273165	1.08958	0.534003	0.196971	0.344034	0.656791	0.738436	0.350231	0.948363	0.737153	0.245276	0.572458	0.793595	0.476722	1.02899	0.923413	0.280879	0.885546	0.738436	0.350231	0.948363
0.283599	0.495983	0.40269	0.293604	0.693761	1.46959	0.46438	0.755525	0.872521	0.364977	0.15042	0.552202	0.513184	-0.080693	0.55648	0.687996	-0.0155637	0.548836	0.57276	0.48287	0.771641	0.364977	0.15042	0.552202
0.321565	0.395499	0.645275	-0.114606	0.555197	0.829256	0.387284	0.597585	0.431751	1.14503	1.00178	1.151	0.613501	1.04246	1.03514	0.562865	0.0562296	0.782556	0.583926	0.238567	0.492247	1.14503	1.00178	1.151
0.289695	0.541842	0.675112	0.481584	0.736767	0.960478	0.986339	0.842779	0.954012	1.04052	0.937994	0.94861	0.149961	-0.0390417	0.594099	0.488601	0.332052	1.02659	0.142457	0.0726147	0.40617	1.04052	0.937994	0.94861
-0.109985	0.954169	0.6409	0.588995	0.532929	0.687925	0.564162	1.02857	0.799849	0.663584	0.214047	0.845897	0.478486	0.729967	1.08503	0.773298	0.343335	0.544061	0.410558	0.560856	1.09787	0.663584	0.214047	0.845897
0.572971	0.688316	0.76889	-0.207954	0.0413508	0.65718	0.606175	0.179532	0.640903	0.375885	0.431999	0.430246	0.525711	0.22856	0.688003	0.616135	0.442217	0.334936	0.541047	-0.110704	0.443381	0.375885	0.431999	0.430246
0.730048	1.00684	0.638253	0.0963192	0.10486	0.271484	0.831137	0.573648	0.289328	0.843748	0.798585	0.725569	0.237073	0.534394	1.04634	0.176465	-0.505478	0.448827	0.264674	0.0676679	0.602502	0.843748	0.798585	0.725569
0.936145	0.753997	0.825413	0.0521437	-0.00810793	-0.0210432	0.515373	0.254453	0.363862	0.384019	0.628425	0.729993	0.599133	0.85677	0.821024	0.624182	-0.105131	0.672417	0.312186	0.0576111	0.190686	0.384019	0.628425	0.729993
0.951837	0.873518	0.535981	-0.159247	-0.0235601	0.0933165	-0.178487	0.445919	0.710351	0.898092	0.767152	0.96042	0.67595	0.757027	0.721385	0.830126	0.306391	0.454962	0.799278	0.316811	0.371867	0.898092	0.767152	0.96042
0.583767	0.929971	1.06184	-0.142525	0.547167	0.587848	0.226565	0.529156	0.816908	0.358089	0.082327	0.483929	0.583184	0.268837	0.633275	1.23659	0.215956	1.07864	0.97157	0.28239	0.611464	0.358089	0.082327	0.483929
0.343032	0.834666	0.613969	0.25312	0.926339	0.764958	0.147313	0.935046	0.611891	1.03356	0.979564	1.29101	0.398877	0.513961	0.887574	0.866766	-0.207533	0.881795	1.03146	-0.103844	0.370669	1.03356	0.979564	1.29101
0.818993	0.876474	0.64305	-0.263149	0.304568	0.40593	0.886508	0.456164	0.422551	0.515561	0.774906	0.687939	0.344858	0.304133	0.455823	0.698798	0.0803671	0.362915	0.508376	0.340611	1.0644	0.515561	0.774906	0.687939
0.323161	1.11121	0.757645	-0.103029	0.581095	0.455416	0.359598	0.948919	0.625628	0.678646	0.485369	0.898086	0.878001	0.905626	1.01799	0.716691	0.123746	1.04599	0.830455	0.0282887	0.258916	0.678646	0.485369	0.898086
0.661075	1.04617	0.656557	-0.108875	0.164416	0.382815	0.452989	0.472111	0.50806	0.868408	0.935585	1.20054	0.33433	0.471249	1.18118	0.737193	0.0490303	0.283886	0.5663	0.701084	0.414057	0.868408	0.935585	1.20054
0.558208	0.551221	0.804454	0.211261	0.230318	0.651078	0.185689	0.33969	0.65844	0.360952	0.336573	0.707237	0.271053	0.374002	0.768974	0.793724	0.639282	0.783509	0.521036	0.119561	0.357648	0.360952	0.336573	0.707237
0.545051	1.15894	1.16982	0.672182	0.305669	0.317835	0.388217	0.646737	0.762054	0.793238	0.87252	0.911244	0.262228	0.297685	1.18244	0.0914815	0.453883	0.616422	0.486893	0.200954	0.370356	0.793238	0.87252	0.911244
0.9411	0.640303	0.82759	0.405323	0.0691835	0.135631	0.0813779	0.266855	0.384177	0.467033	0.775941	1.19829	0.706219	0.249585	1.03998	0.0796232	0.170327	0.533884	0.469172	0.188103	0.665817	0.467033	0.775941	1.19829
0.855027	0.536296	0.494906	0.729373	0.261988	0.0832632	-0.0359084	0.529956	0.643585	1.15024	1.27484	1.33001	0.699403	0.473708	0.686837	0.418666	0.839279	0.601032	1.13261	0.677373	1.03294	1.15024	1.27484	1.33001
0.289185	0.689927	0.51565	0.579521	0.878452	0.673486	-0.161147	0.332373	0.70626	0.400024	0.191899	0.84107	0.376061	-0.0190198	0.732761	0.41589	0.448843	0.68418	0.449823	0.188664	0.623841	0.400024	0.191899	0.84107
0.598751	0.854576	0.865796	-0.213993	0.854848	1.02404	-0.23612	0.48502	0.828281	1.27016	0.769509	1.39203	0.435944	0.503215	1.08712	0.36652	0.292508	0.704871	1.24823	0.637685	0.822512	1.27016	0.769509	1.39203
0.510908	0.880794	0.880699	0.163795	0.496454	0.413916	0.33027	0.642761	0.915969	0.572548	0.614652	0.703854	0.536536	-0.140424	0.509066	0.471171	0.239134	0.716775	0.715344	0.409829	0.871243	0.572548	0.614652	0.703854
0.123354	0.647224	0.749365	0.781168	0.863078	0.310737	-0.168474	0.532054	0.828219	1.0542	0.778779	1.36843	0.640485	0.565743	0.762962	0.302914	0.46802	0.850072	0.71149	0.599937	0.611741	1.0542	0.778779	1.36843
0.841543	0.71624	0.835198	0.375027	0.171706	0.661239	0.0744561	0.392924	0.516614	0.909464	0.316491	1.04769	0.405191	0.468567	1.00605	0.787585	0.822764	0.540567	0.463938	0.496238	0.440851	0.909464	0.316491	1.04769
0.906617	1.15476	0.68848	0.384091	0.794379	0.940033	0.613241	0.675586	0.833972	1.44608	0.797777	1.46765	0.841129	0.56625	0.918995	0.348364	0.0966976	0.715258	0.753926	0.106511	0.512939	1.44608	0.797777	1.46765
0.158951	0.867483	0.784763	0.243068	0.517346	0.411424	0.159637	0.0320155	0.398369	0.449861	0.527337	0.829535	0.57247	0.199233	0.397688	0.704171	1.59625	0.885581	0.695718	0.443325	0.0565796	0.449861	0.527337	0.829535
0.31987	0.61557	0.795189	0.566592	0.435158	0.16129	0.351387	0.0656889	0.777591	0.634439	0.591851	0.942649	0.43166	0.293822	0.881129	-0.305327	0.00266588	0.47881	0.371033	0.522522	0.189146	0.634439	0.591851	0.942649
0.549548	0.455946	0.529441	0.521034	0.349598	0.0558378	0.0804242	0.129605	0.264968	0.357937	0.648526	0.808114	0.944604	0.382832	0.858931	-0.128524	-0.26404	0.590042	0.365681	0.354297	0.327443	0.357937	0.648526	0.808114
0.381679	0.0277713	0.672651	0.77759	0.0483379	0.463876	-0.0153613	-0.0735357	0.272565	0.71455	0.510476	1.12305	0.701334	0.383112	0.813092	0.813297	1.61128	0.888392	0.262536	-0.145151	0.612557	0.71455	0.510476	1.12305
0.261754	0.502191	0.241521	0.94556	0.4998	0.664896	-0.0275011	0.129602	0.435875	0.236369	0.397229	0.822649	0.75161	-0.0152843	0.835645	0.463446	0.392899	0.657311	0.514796	0.221162	0.349845	0.236369	0.397229	0.822649
0.89927	0.399459	0.514002	0.0152925	0.633793	0.361353	-0.270743	-0.0769895	0.165478	0.807454	0.693635	0.988711	0.658412	0.877794	0.841043	0.0501362	-0.0772857	0.592821	0.227733	0.0811243	0.297414	0.807454	0.693635	0.988711
0.233379	0.48423	0.889948	0.163025	0.438261	0.228352	-0.177125	-0.0931149	0.560531	0.511833	0.835792	1.2011	0.523764	0.0515323	0.694849	0.0497387	-0.0861235	0.800105	0.564472	0.225961	0.464964	0.511833	0.835792	1.2011
0.132814	0.50658	1.27786	0.822613	0.490169	0.427725	-0.206525	0.131763	0.244579	0.643554	0.530905	0.919491	1.00294	0.82871	0.81984	0.620085	0.703871	0.675889	0.475078	0.173226	0.784252	0.643554	0.530905	0.919491
0.513823	0.377694	0.789465	0.136995	0.419799	0.588252	-0.0484754	-0.0568058	0.489448	0.680722	0.646749	0.743858	0.72781	0.792605	0.752831	0.635724	0.296546	0.659975	0.242224	-0.146796	0.545403	0.680722	0.646749	0.743858
0.249883	0.569679	0.601356	0.0734028	0.570103	0.577677	-0.0555675	-0.0686319	0.117292	0.887212	0.679655	0.714783	1.03323	0.969947	0.763298	0.413156	0.4593	0.475938	0.186523	-0.0601722	0.458511	0.887212	0.679655	0.714783
0.546209	0.661298	0.76755	0.676414	0.367718	0.530293	0.214762	0.0635175	0.27667	1.09598	0.607533	0.682851	0.866638	0.871395	1.05078	0.283285	0.763306	0.534035	0.156847	-0.177612	0.559617	1.09598	0.607533	0.682851
-0.2833	0.115658	0.576604	0.735748	0.374114	0.661704	-0.116328	0.498444	0.54374	0.665462	0.390858	1.04018	0.110456	0.0189752	0.464178	0.415173	0.475512	0.73609	0.151352	0.557615	0.423818	0.665462	0.390858	1.04018
-0.212073	0.183781	0.393325	0.700337	0.624108	0.387609	-0.0359478	0.270005	1.01765	0.726577	0.77402	0.793201	0.235853	0.0236575	0.39706	-0.338255	0.277469	0.654515	0.419342	0.799008	0.304406	0.726577	0.77402	0.793201
-0.000976108	-0.0154532	0.55959	0.580177	1.06166	0.217297	-0.0105549	0.272814	0.435716	0.714265	0.831831	1.20889	0.640897	0.122352	0.517696	-0.032669	0.292248	0.500082	0.708221	0.501295	0.459777	0.714265	0.831831	1.20889
-0.116596	-0.0871865	0.47468	0.64664	0.510372	0.637308	-0.339178	0.194221	0.288924	0.874632	0.837551	1.59301	0.44335	0.287302	0.606413	0.42856	0.440824	0.719994	0.420712	0.495069	0.510076	0.874632	0.837551	1.59301
0.107156	0.122421	0.798463	0.461425	0.340504	0.688525	-0.107134	0.216937	0.540874	0.565474	0.490106	1.10515	0.398026	0.0356605	0.3333	0.624226	0.206242	0.558882	0.525984	0.074806	0.312347	0.565474	0.490106	1.10515
-0.231572	-0.0713155	0.446422	-0.621528	0.181037	0.6899	0.158461	0.0927425	0.310959	1.03184	0.62498	1.0243	0.440286	0.307829	0.328697	0.0576552	0.192725	0.618143	0.797746	0.833349	0.688926	1.03184	0.62498	1.0243
0.244155	-0.0804649	0.417464	1.29812	0.541166	0.832782	-0.127862	0.250866	1.28077	0.764655	0.540069	0.76875	0.490623	-0.106776	0.228534	-0.0338155	0.436769	0.929863	0.80652	0.644114	0.682038	0.764655	0.540069	0.76875
0.563411	0.198026	0.669287	0.389614	0.233309	0.665403	0.0935047	0.0574947	0.550239	1.34803	0.778364	1.7742	0.598479	0.387324	0.392429	0.668896	0.332139	0.712719	0.594383	0.186843	0.218839	1.34803	0.778364	1.7742
0.340892	0.46647	0.435859	0.399325	0.710257	1.03624	0.262306	0.159277	0.803678	0.746028	0.153092	0.72604	0.325899	0.435612	0.365227	0.313458	0.244132	0.585596	0.112233	0.123488	0.255905	0.746028	0.153092	0.72604
0.180186	0.165163	1.24946	-0.465235	0.0794279	0.254924	-0.176482	0.0889774	0.369194	0.512707	0.370096	0.76375	0.720904	0.317498	0.520892	0.478282	0.608069	0.758213	0.536153	0.0277575	0.518839	0.512707	0.370096	0.76375
-0.0721052	0.146577	0.495303	0.205592	-0.0494923	0.397824	-0.182553	0.334959	0.704995	0.843525	0.884856	1.04347	1.23316	1.05535	0.415352	0.100137	0.314624	1.21096	0.93729	0.559002	0.821975	0.843525	0.884856	1.04347
0.233141	0.230113	0.435635	0.351714	0.171637	0.366919	0.535453	0.550723	1.13826	0.556831	0.302108	1.01852	1.04777	0.499148	0.54592	0.757631	0.558026	0.784125	0.183863	0.28197	0.529753	0.556831	0.302108	1.01852
0.308457	0.0906717	0.422633	0.365958	0.257737	0.681595	0.545398	0.661982	0.629307	0.330204	0.312888	0.475579	0.210905	0.296491	0.311669	0.236216	0.635699	0.689027	0.818822	-0.146399	0.143537	0.330204	0.312888	0.475579
0.352509	0.0954392	0.311917	0.666181	0.282763	0.817	0.348273	0.131424	0.637353	0.742565	0.772124	0.805902	0.442091	0.3849	0.614621	-0.122488	-0.0673042	0.326003	0.148093	0.0539697	0.075416	0.742565	0.772124	0.805902
0.65432	-0.207536	0.300485	0.736214	0.408243	0.536496	0.249446	0.265373	0.512149	0.489407	0.841017	0.827706	0.281879	0.352748	0.649304	0.0901558	-0.0181531	0.333477	0.278038	-0.165418	0.449827	0.489407	0.841017	0.827706
0.586302	0.130833	0.293036	1.04181	0.461599	0.513882	0.0290308	0.312731	0.329013	0.777042	0.632009	1.11963	0.500265	0.524941	1.20384	0.213055	0.592797	0.633772	0.69127	0.00569081	1.1634	0.777042	0.632009	1.11963
0.586558	0.0465864	0.463112	1.24356	1.30128	0.705839	0.324141	0.25309	0.298654	0.773445	-0.0762091	0.580389	0.749646	0.415925	0.979815	0.19309	0.0519222	0.38357	0.962562	-0.0178796	0.565324	0.773445	-0.0762091	0.580389
0.270998	0.026072	0.168046	-0.161105	0.569579	0.155479	0.87807	0.00197393	0.220552	1.03097	0.898329	1.40542	0.676295	0.060638	0.566283	-0.0469678	-0.0271665	0.534944	0.645599	-0.0214889	0.528618	1.03097	0.898329	1.40542
0.597023	0.164503	0.795238	0.27248	0.349108	0.384417	0.231264	0.32432	0.944324	0.623114	0.947198	0.846272	0.528802	0.335498	0.72334	-0.0970072	0.355744	0.67317	0.391895	0.0036248	0.411945	0.623114	0.947198	0.846272
0.48518	0.471221	0.427441	1.11015	1.708	1.04644	0.793285	-0.0621518	0.381725	0.704054	0.400072	1.04946	0.443457	-0.0223689	0.589418	0.257793	0.492099	0.663274	0.635308	0.440204	1.40022	0.704054	0.400072	1.04946
0.271965	0.517038	0.241324	0.258412	0.405988	0.48349	0.148759	0.0533507	0.618502	0.807435	0.912841	1.22906	-0.00576566	-0.0862933	0.175945	0.0274125	0.554703	0.413525	1.03234	0.607429	1.10656	0.807435	0.912841	1.22906
0.790161	0.209203	0.571947	-0.0631084	0.589228	0.31236	0.228681	0.0392228	0.193745	0.655035	0.964992	1.51446	0.286938	0.299428	0.370326	0.319964	0.49235	0.771868	0.76013	0.481435	0.365403	0.655035	0.964992	1.51446
0.259193	0.0943866	0.520833	0.738935	0.878683	0.377202	0.00291107	0.286772	0.759826	0.660061	0.731697	1.60681	0.42565	0.246391	0.238632	-0.119278	0.543274	0.709738	0.417061	0.297162	0.837326	0.660061	0.731697	1.60681
0.141308	0.105281	0.320552	1.06074	0.541512	0.276613	-0.00921159	0.504069	0.270881	0.422252	0.496734	0.691156	0.433854	0.133102	0.734857	0.201836	0.475593	0.823378	0.792124	0.372502	0.973888	0.422252	0.496734	0.691156
0.507825	0.111316	0.688956	0.514004	0.167132	0.349081	0.0843001	1.11716	0.669717	0.426099	0.628266	0.813072	0.609694	-0.058095	0.57565	0.735524	0.261815	1.1928	0.297427	0.107337	0.460492	0.426099	0.628266	0.813072
-0.0320712	1.11417	1.36226	0.418858	0.20043	0.718165	-0.301608	0.749033	0.545957	0.386892	0.369635	0.814095	0.346647	0.484397	0.431242	0.488256	0.374901	0.423983	0.624434	-0.335556	0.358125	0.386892	0.369635	0.814095
-0.326782	0.589949	0.852664	0.980425	0.152185	0.521044	-0.398068	0.53953	0.487136	0.709555	0.36762	0.946742	1.03256	0.445907	0.57612	0.134374	-0.0392528	0.995956	0.419665	0.162522	0.133019	0.709555	0.36762	0.946742
0.197036	0.6755	1.17544	1.05702	0.126326	0.322201	-0.570658	0.861276	0.970548	0.17318	0.330277	0.927915	0.613494	0.609469	0.772915	0.216239	0.194752	0.968818	0.370232	-0.167889	0.526309	0.17318	0.330277	0.927915
-0.130158	0.183553	0.680059	0.93988	0.0913305	0.413359	-0.355653	0.0575819	0.555904	0.368386	0.116958	1.16636	0.712629	0.575155	1.11023	0.592762	0.173704	0.621457	0.931698	0.179024	0.574166	0.368386	0.116958	1.16636
0.167816	0.646845	1.01517	0.752861	0.811549	0.749621	-0.394504	0.609886	0.912869	-0.0342493	0.379615	0.905533	0.74299	0.255513	0.715939	0.676781	0.195655	1.20651	0.690836	-0.133233	0.394078	-0.0342493	0.379615	0.905533
0.1846	0.692585	1.22923	-0.224985	0.668193	0.45518	-0.16384	0.110341	0.370825	0.594581	0.536931	1.29701	0.711212	0.726297	0.547083	0.362738	0.122732	0.992629	1.05255	0.24805	0.411495	0.594581	0.536931	1.29701
-0.370084	0.439925	0.480454	0.47547	0.360909	0.400631	-0.305341	0.557679	0.518467	0.530791	0.716093	1.11747	0.610449	0.042794	0.569637	0.253771	0.514134	0.716126	0.430367	-0.21348	0.415465	0.530791	0.716093	1.11747
0.120466	0.493726	0.819963	0.678893	0.94272	0.623572	-0.13072	0.368546	0.534956	0.321011	0.143163	1.07468	0.624976	0.736652	0.392436	0.705666	0.151685	1.1275	0.430158	0.258456	0.550784	0.321011	0.143163	1.07468
0.00570066	0.425917	0.636404	0.276247	0.112091	0.594656	-0.134425	0.548781	1.30154	0.941228	1.0469	1.58967	0.40748	0.390294	0.148387	0.33545	0.176699	0.539652	1.02445	0.556913	0.787423	0.941228	1.0469	1.58967
0.0279602	0.430618	0.893555	0.215831	0.919125	0.68612	-0.249083	0.142488	0.39139	0.741854	0.58036	1.20054	0.394537	0.610924	0.224914	0.61698	1.07229	0.896688	0.543439	0.472175	0.416071	0.741854	0.58036	1.20054
-0.0938857	0.293531	0.794142	0.759075	1.27379	0.851975	-0.110624	0.274383	0.241498	0.594807	0.0704813	1.23103	0.535732	0.796028	0.260555	0.142233	0.129575	0.861148	0.93372	0.106514	0.450419	0.594807	0.0704813	1.23103
0.169371	0.517778	0.835349	0.504825	0.645646	0.89313	0.00707844	0.167181	0.653988	0.694375	0.867928	0.893828	0.572567	0.449089	0.51653	0.319092	0.24611	0.446698	0.277641	0.111648	0.68132	0.694375	0.867928	0.893828
0.262522	0.170881	0.686834	0.50486	-0.0354222	0.283172	0.695781	0.861036	0.678765	0.34137	-0.0996491	0.931915	0.72527	0.376267	0.701125	0.829175	0.817335	0.835814	0.599492	0.309912	0.885179	0.34137	-0.0996491	0.931915
0.413164	0.0219778	0.43194	0.850653	1.17261	0.747475	-0.169933	0.610739	0.269218	0.521363	0.366292	1.2729	0.654792	0.415331	1.21556	1.04904	0.62943	0.444949	0.72613	0.589365	0.800201	0.521363	0.366292	1.2729
-0.206331	0.105206	1.50527	0.380943	0.36744	0.687894	0.280491	0.683826	0.706755	0.468571	0.0651425	0.790517	0.326954	0.0612656	0.521325	0.506044	0.744209	0.453443	0.77367	-0.314485	0.264319	0.468571	0.0651425	0.790517
-0.15162	0.639697	0.810592	0.974168	0.459654	0.193302	0.562757	0.0375488	0.564783	0.877864	0.4477	1.00173	0.599494	0.245484	0.840548	0.104476	0.136634	1.03933	0.604819	0.0471918	0.377212	0.877864	0.4477	1.00173
-0.120258	0.080304	1.26935	0.872456	0.294419	-0.0836295	0.835569	0.0351849	0.618203	0.860673	0.418415	1.22125	0.640093	0.467822	0.995658	0.114713	-0.198579	0.901956	0.61641	-0.210059	0.574321	0.860673	0.418415	1.22125
-0.276078	-0.0101624	0.90592	0.664583	0.195228	0.0215559	0.363276	0.569053	0.351873	1.10531	0.83258	1.16853	0.667216	0.458884	0.963874	0.302431	0.864757	0.951851	0.748527	0.199867	0.504931	1.10531	0.83258	1.16853
-0.17353	-0.0857876	0.943254	0.663537	0.843045	0.574041	0.88577	0.18024	0.450058	0.654936	-0.0685351	0.988387	0.610745	0.392998	0.765485	0.324378	0.254603	0.795323	0.572475	0.183273	0.427393	0.654936	-0.0685351	0.988387
-0.0168302	0.245552	1.24037	-0.112482	0.919358	0.962817	0.33198	0.179255	0.192441	1.00376	0.328783	1.19508	0.616608	0.539271	0.840813	0.313874	-0.0516891	0.91226	0.947209	0.107708	0.46344	1.00376	0.328783	1.19508
-0.0269605	-0.078486	0.397285	0.353531	0.789248	0.348124	0.325063	0.202841	0.761135	0.531208	0.266481	0.633018	0.412446	0.436269	0.82322	0.314336	-0.131932	0.807782	0.72878	0.0147419	0.929961	0.531208	0.266481	0.633018
0.124491	0.119849	0.643178	0.728036	0.787327	0.212005	0.475263	-0.124211	0.345464	1.16317	0.490121	1.20359	0.440438	0.441892	0.638103	0.0101539	0.578865	0.621369	0.657829	0.420478	0.362435	1.16317	0.490121	1.20359
-0.24576	0.401798	0.735996	0.331581	0.263464	0.57323	0.309588	-0.155312	0.756195	0.838568	0.0134111	0.985417	0.771454	0.331258	0.509516	0.143683	0.311722	0.773669	0.306696	1.03935	0.474495	0.838568	0.0134111	0.985417
-0.0928483	0.180999	0.781398	0.511566	1.00112	1.01636	0.384021	0.185983	0.152225	0.862381	0.478581	1.12624	0.314746	0.406962	0.456628	0.235219	-0.0124966	0.353164	0.617744	0.710125	0.852309	0.862381	0.478581	1.12624
-0.265689	0.258082	0.669601	0.763724	1.30673	1.14324	-0.0312114	0.283892	0.45962	1.30909	1.34221	1.73033	0.510299	0.553506	0.746313	0.4027	0.720674	0.361033	0.864197	0.528375	0.860226	1.30909	1.34221	1.73033
0.16931	0.328097	0.644995	0.755533	0.587034	0.467603	0.0117866	0.359371	0.446363	0.778773	0.199034	0.645988	0.697959	0.429074	0.642746	0.262881	0.768815	0.700784	0.364331	-0.110336	0.772285	0.778773	0.199034	0.645988
0.177914	0.192849	0.598664	0.318519	0.198337	0.38214	-0.213352	0.568081	0.717533	0.900635	0.64633	0.919949	0.750294	0.437238	0.473375	0.115229	0.145619	0.430964	0.596185	0.220639	1.16702	0.900635	0.64633	0.919949
-0.0197298	0.0612626	0.424793	0.626715	0.803861	0.24502	0.32446	1.13696	1.18052	0.682239	0.483945	1.15329	0.601661	0.646502	0.547596	-0.00666935	0.459995	0.31897	0.530502	0.777548	0.650979	0.682239	0.483945	1.15329
0.332305	0.267298	1.68906	0.984753	1.20451	0.767109	-0.724292	0.163685	0.600195	0.441843	-0.312262	1.25766	0.847296	0.815064	0.889561	0.218603	-0.029031	0.495026	0.673958	0.830256	0.992369	0.441843	-0.312262	1.25766
-0.203166	0.201767	0.640518	0.529193	0.534055	0.402477	0.123024	0.548017	0.2334	0.145892	0.386099	0.502786	0.360134	0.276432	0.399497	0.728433	0.547921	0.591388	0.596495	0.0604298	0.208329	0.145892	0.386099	0.502786
-0.353515	0.232823	0.205473	0.838151	0.49422	0.19958	-0.251407	0.0527539	0.18762	0.306269	0.513469	0.83915	0.605389	0.20175	0.730269	0.389556	0.230251	1.14039	0.319284	0.363778	0.429436	0.306269	0.513469	0.83915
-0.169844	-0.0787353	0.590593	0.629966	0.476542	0.0191722	-0.504458	0.20889	0.88006	0.112825	0.467866	0.753137	1.06008	0.374979	0.862874	0.18384	0.135986	1.10336	0.354843	0.452497	0.329134	0.112825	0.467866	0.753137
-0.390886	0.296412	0.660772	0.549796	0.00443343	0.274555	-0.229489	0.0774071	0.298838	0.362763	0.367175	0.707995	0.64807	0.510549	1.01218	0.73634	0.702972	1.00975	0.172881	0.0206822	0.452271	0.362763	0.367175	0.707995
-0.282706	0.066633	1.06635	0.433887	0.593456	0.764906	-0.642112	0.337193	0.495599	0.321106	-0.382415	0.598806	0.584825	0.329505	1.01504	0.405017	0.392576	0.930197	0.544565	0.236703	0.388648	0.321106	-0.382415	0.598806
-0.365604	0.251271	0.700347	-0.0894405	0.826603	0.5579	-0.207975	-0.249322	0.288613	0.552133	0.54473	0.988892	0.485448	0.142302	0.734465	0.551257	0.196107	1.45058	0.165415	0.0961689	0.333515	0.552133	0.54473	0.988892
-0.191501	0.0303025	0.110095	0.621749	0.525408	0.26226	-0.135496	0.229699	0.266676	0.553056	0.679303	0.710845	0.979016	0.243525	1.15298	0.453136	0.040491	0.962852	0.369936	0.121203	0.719836	0.553056	0.679303	0.710845
0.0133458	0.387483	0.389697	0.318101	0.513463	0.448706	-0.227263	-0.0902422	0.383169	0.404525	0.096891	0.68506	1.08975	-0.0412758	0.954937	0.769822	0.549811	0.76639	0.42418	0.287704	0.41035	0.404525	0.096891	0.68506
0.0703721	0.52475	0.398548	0.190034	0.302483	0.649533	-0.247609	-0.267155	0.610299	0.708896	0.60107	0.992607	0.333656	-0.126899	0.537643	0.856381	0.743683	0.85394	0.265546	0.050701	0.360642	0.708896	0.60107	0.992607
-0.00896354	0.407657	0.553415	0.321904	0.733868	0.693693	-0.105868	-0.157827	0.252738	0.466749	0.557915	0.890653	0.650015	0.012268	0.428435	0.279541	0.134236	0.523124	0.191162	0.14066	0.782038	0.466749	0.557915	0.890653
0.0881833	0.167083	0.25256	0.388245	0.559129	0.936737	0.0191784	-0.185383	0.128178	0.526721	0.300401	1.07662	0.587696	0.248162	0.466547	0.429189	0.874141	0.461084	0.0572539	-0.253955	0.533957	0.526721	0.300401	1.07662
-0.163175	0.135498	0.146104	0.612316	1.16282	1.36729	0.217112	-0.016264	0.258441	0.260314	0.156858	0.345014	0.699448	0.0606813	0.457246	0.387699	0.573541	0.490406	1.54885	0.512359	1.44169	0.260314	0.156858	0.345014
0.158478	0.0902649	0.635968	0.650152	0.325537	0.336163	0.278839	0.214717	0.340932	0.376165	0.135321	0.408302	0.555788	0.0995031	0.527518	0.0858864	0.328057	0.422815	0.203769	0.0235106	0.696994	0.376165	0.135321	0.408302
-0.0942245	0.756503	0.322144	0.50103	0.688781	0.404283	-0.306809	0.22639	0.37281	0.781629	0.797135	1.1479	0.524935	0.69472	0.676891	-0.00450283	0.598145	0.377305	0.788211	0.2493	0.553868	0.781629	0.797135	1.1479
0.27259	0.117281	0.786738	0.819822	0.877773	1.13005	0.369559	0.339743	0.753787	0.406906	0.287408	1.09177	0.66408	0.360681	0.764509	0.461848	0.230905	0.76963	0.227373	0.317729	0.597963	0.406906	0.287408	1.09177
0.476187	0.377944	0.905641	0.849464	0.958865	0.662862	-0.269161	0.115796	0.512299	0.520665	0.213416	1.09234	0.636304	0.669831	0.832069	0.134446	0.90053	0.931524	0.152863	0.052472	0.958922	0.520665	0.213416	1.09234
-0.0652706	0.783158	1.17244	0.134274	0.563134	0.505623	0.480805	0.631692	0.729866	0.578068	0.403149	0.835746	0.415238	0.177005	0.438087	0.615224	0.339828	0.915765	0.0957554	-0.184485	0.273689	0.578068	0.403149	0.835746
-0.609415	0.256136	0.618622	0.1871	0.486679	0.260872	0.382187	0.215112	0.661861	1.06922	0.259667	0.957175	0.727698	0.421442	0.721065	0.574427	0.595073	0.938847	0.148328	0.0865288	0.321229	1.06922	0.259667	0.957175
-0.00102407	0.316962	0.949199	0.510205	0.470596	0.159972	0.37863	0.228717	0.695501	0.479544	0.19055	0.991523	0.838506	0.525489	0.88204	0.373969	0.145821	0.936937	0.375292	0.0610975	0.0775103	0.479544	0.19055	0.991523
-0.224274	0.136454	0.969926	0.523304	0.309243	0.379338	0.29836	0.606487	0.466237	0.502711	-0.0462261	1.32971	0.573889	0.686715	1.16059	0.790562	0.394011	1.37141	0.107651	0.0654678	0.732143	0.502711	-0.0462261	1.32971
0.193781	0.118758	0.90709	0.417641	0.572231	0.596716	0.364357	0.258947	0.383241	0.320106	-0.0585722	1.13457	0.656136	0.582254	1.05373	0.562234	0.502865	1.05725	-0.0117025	0.0251236	0.575944	0.320106	-0.0585722	1.13457
-0.111663	0.242437	1.06323	0.382661	0.46313	0.378716	0.504359	0.162181	0.303316	0.727933	0.362995	1.14519	0.467059	0.236079	0.699409	0.83114	0.568445	1.17513	0.35539	0.235435	0.270903	0.727933	0.362995	1.14519
-0.318178	0.0571327	0.367442	-0.0801186	0.508268	0.30223	0.101579	0.311319	0.840253	0.670488	0.481026	0.930109	0.965395	0.509411	1.07669	0.855402	0.200404	0.891349	0.402697	0.0261682	0.484619	0.670488	0.481026	0.930109
0.132457	0.0235321	0.69406	0.467172	0.56357	0.534787	0.510495	-0.0512802	0.371579	0.378365	8.81823e-05	1.26595	0.865864	0.0971793	0.795508	0.417898	0.653037	1.03596	0.112617	0.480455	1.09219	0.378365	8.81823e-05	1.26595
0.0482662	0.259675	0.725645	0.189495	0.642317	0.530197	0.0705465	0.0298863	0.731952	1.22497	0.825895	0.866558	0.329035	-0.0777535	0.483459	0.601281	0.389904	0.942409	-0.270503	0.439364	0.950654	1.22497	0.825895	0.866558
-0.0659199	0.0933112	0.608131	-0.120927	0.38762	0.528895	0.282849	-0.0395171	0.180245	0.514175	0.440879	0.764339	0.556817	0.303961	0.452184	0.462299	0.0336057	0.657804	0.140454	0.0643096	0.588677	0.514175	0.440879	0.764339
-0.202486	0.0462978	0.540579	0.132905	0.239625	0.505496	-0.119392	0.22044	0.66773	0.456168	-0.122184	0.957861	0.469615	0.394273	0.412844	0.535961	0.688337	0.661334	0.615698	0.420946	0.279314	0.456168	-0.122184	0.957861
0.00797964	0.221561	0.588578	0.377334	1.07661	0.599567	0.0629295	0.46487	0.332026	0.396646	0.420067	0.961143	0.761436	0.175459	0.628764	0.279084	0.353824	0.91362	0.0999871	0.0255329	0.681095	0.396646	0.420067	0.961143
0.589789	-0.0930427	0.553189	0.00321403	0.327857	0.489093	-0.0718307	0.835236	0.578172	0.411776	-0.234444	0.996484	0.433871	0.399204	0.750609	-0.0752263	0.401783	0.668061	0.57887	0.358107	0.170426	0.411776	-0.234444	0.996484
0.338286	0.14574	0.363269	0.525909	0.601168	0.718561	0.735024	1.07338	1.55256	0.914158	0.380128	0.920571	0.438224	0.692094	1.05459	-0.108499	0.369323	0.649554	-0.11379	0.480978	0.753751	0.914158	0.380128	0.920571
1.16763	0.668133	1.25345	0.443461	0.461886	0.47067	-0.45094	0.394949	0.440818	1.007	1.04688	1.18796	0.536162	0.535738	1.09126	0.336152	0.384261	0.7119	0.110242	0.558734	0.429495	1.007	1.04688	1.18796
0.118306	0.0830563	1.49222	0.129225	0.521445	0.436356	0.869895	0.982977	1.194	0.548861	-0.36193	0.92008	0.467735	0.992164	0.844726	0.531445	0.615403	1.25893	0.206753	0.879907	0.307562	0.548861	-0.36193	0.92008
0.253723	0.382883	1.23168	0.162729	0.88479	0.55186	-0.199051	0.253525	0.503679	0.544522	0.452809	0.72232	1.27934	1.07002	1.55678	0.916655	0.791093	1.03017	0.0431475	0.155926	0.571513	0.544522	0.452809	0.72232
-0.0697425	0.52897	0.790514	0.290927	0.307412	0.474647	0.24008	0.902615	0.523374	0.244008	0.64876	0.871685	0.450688	-0.133853	0.691013	0.237783	0.0666959	0.963123	1.02718	-0.419316	0.365328	0.244008	0.64876	0.871685
0.079608	0.488553	0.464837	0.70982	0.356128	0.197536	0.640276	0.255519	0.502448	0.26086	0.661379	1.24377	0.362029	-0.0304965	1.28559	0.57037	0.501455	0.977592	0.690515	0.0189615	0.246895	0.26086	0.661379	1.24377
-0.0578421	0.290742	0.795955	0.779283	0.721634	0.0303268	0.634981	0.23998	0.512096	0.573746	0.908872	1.33408	0.779615	-0.197769	1.14725	0.357551	0.0627548	0.853867	0.788824	0.234705	0.378442	0.573746	0.908872	1.33408
-0.226984	-0.114171	0.474494	0.857014	0.164474	0.0442202	-0.123336	0.404824	0.261634	0.76274	1.09065	1.76231	0.386237	0.0273103	0.690857	0.431687	0.114313	0.958269	0.743729	0.355498	0.708613	0.76274	1.09065	1.76231
0.0127804	0.128499	0.910912	0.573923	0.0814186	0.578215	0.452748	0.329984	0.364664	0.363588	0.495129	1.11559	0.287391	-0.0331824	0.585843	0.332852	0.124837	0.641126	0.754935	-0.136028	0.419828	0.363588	0.495129	1.11559
0.0952968	0.172325	0.851439	-0.427414	-0.0413459	0.762196	0.61196	0.071372	0.213699	0.422655	0.618573	1.36492	0.22729	0.128924	1.20222	0.753831	0.165653	0.88312	1.06313	0.302574	0.618967	0.422655	0.618573	1.36492
-0.281555	0.0852974	0.183015	0.653497	0.351541	0.321793	0.879251	0.406771	0.973416	0.394243	0.336543	0.785137	0.474531	0.239939	0.556061	0.70603	0.124716	1.43282	0.536571	-0.0399552	0.477333	0.394243	0.336543	0.785137
0.399322	0.201732	0.558925	0.56401	0.106208	0.461068	0.624622	0.092659	0.565386	0.91651	1.15213	1.83662	0.494514	0.262038	0.789641	0.382538	0.216464	0.771083	0.549794	0.437548	0.555362	0.91651	1.15213	1.83662
-0.408743	0.307668	0.27852	0.0840855	0.334776	0.559529	1.05323	0.0817709	0.701063	0.254933	0.0439029	0.657305	0.517336	-0.0584729	1.12053	0.561168	0.421002	0.762102	0.484666	0.30049	0.5853	0.254933	0.0439029	0.657305
-0.256342	0.142316	0.611272	-0.128837	-0.107028	0.520873	0.619675	0.227587	0.319839	0.234162	0.351322	0.747797	0.708334	0.107001	0.972498	0.243479	0.0549182	0.386563	0.446552	0.220397	0.52644	0.234162	0.351322	0.747797
-0.308696	0.145363	0.557106	0.394825	-0.102535	0.630861	0.104314	0.465471	0.535137	0.552474	0.724635	1.03741	0.528464	0.271487	1.1909	0.472875	0.474055	0.808818	0.835702	0.193821	0.608236	0.552474	0.724635	1.03741
0.16795	0.794007	0.465549	0.609114	0.2845	0.345897	-0.0054009	0.200103	0.619527	0.262658	0.215349	0.943365	0.826435	0.174878	0.706391	-0.11188	0.0789482	0.926439	0.415829	0.0421447	1.04978	0.262658	0.215349	0.943365
0.228637	0.220143	0.746515	0.795122	1.01141	0.640092	0.303578	1.01249	1.11961	0.893112	1.14191	1.32237	0.480271	-0.105354	0.296178	-0.337901	0.310321	0.913675	0.507844	0.196913	1.15177	0.893112	1.14191	1.32237
0.198679	0.166907	0.498594	0.684498	0.0981648	0.339453	0.372978	1.05854	0.89459	0.0945986	0.348103	0.857786	0.106976	0.330753	0.225028	-0.457525	0.227668	0.730529	0.558962	0.471421	0.857524	0.0945986	0.348103	0.857786
0.480222	0.587493	1.23758	0.584874	-0.0161099	0.316694	-0.0272341	0.753164	0.460118	-0.0783951	-0.0811101	0.849448	0.321718	0.304865	0.243654	0.0635294	0.338657	0.74594	0.908878	0.806735	1.19132	-0.0783951	-0.0811101	0.849448
0.183557	0.705444	1.05503	0.558274	0.12168	0.556886	0.470962	0.643555	0.881529	0.77609	0.567915	0.980982	0.545386	0.242941	0.722434	0.00838987	0.39417	0.830514	0.747159	0.543437	0.939446	0.77609	0.567915	0.980982
-0.104781	0.410177	0.903439	0.555341	0.308722	0.491702	-0.0690707	0.464863	0.556101	0.220174	0.194925	0.564664	0.680455	0.138777	0.383681	0.886362	0.525212	0.804146	0.330375	0.5747	1.03338	0.220174	0.194925	0.564664
0.35277	0.597118	1.04976	0.0838158	0.332182	0.41413	0.198925	0.775845	0.671405	-0.00206535	-0.100395	1.21554	0.723736	0.0149423	0.366796	0.957482	1.08202	1.02894	0.200739	0.80916	0.56107	-0.00206535	-0.100395	1.21554
0.335916	0.774309	1.09853	0.792488	0.6085	0.840636	-0.24327	0.559489	0.365928	0.58895	-0.267267	0.779434	0.733792	0.509817	0.509389	0.302455	0.567073	0.527103	0.140851	-0.000961708	0.466611	0.58895	-0.267267	0.779434
-0.0225014	0.19281	0.700807	0.58216	0.699524	0.624705	-0.324777	0.596894	0.234356	0.744282	-0.402039	0.697962	0.983821	0.341467	0.871131	-0.161356	0.306531	0.609492	0.312506	0.2444	0.890519	0.744282	-0.402039	0.697962
0.209398	0.257859	0.884014	0.458524	1.07779	0.288064	-0.348998	0.689055	0.590996	0.520009	-0.0297911	0.895205	0.810205	0.657301	1.06895	0.350734	0.360429	0.844923	0.247274	0.256913	0.454266	0.520009	-0.0297911	0.895205
0.101848	-0.169217	0.880931	0.247631	0.548148	0.376933	-0.278748	0.28891	0.564092	0.571057	-0.0357856	1.18185	0.873182	0.709598	1.3853	0.271767	0.624514	0.809237	0.207803	0.576156	0.414096	0.571057	-0.0357856	1.18185
0.420354	0.521122	1.15147	0.433955	0.607281	1.11991	-0.681669	0.83328	0.646606	0.356788	0.294538	0.914033	0.863405	0.274733	1.06619	0.329924	0.508285	0.940053	0.0529236	0.541976	0.58293	0.356788	0.294538	0.914033
0.195855	0.352968	0.92874	-0.689008	0.127457	0.544414	-0.154351	0.30193	0.456162	0.554224	-0.347993	1.01275	0.94274	0.522967	0.847286	0.227528	0.25883	1.13822	0.413926	0.432381	0.421525	0.554224	-0.347993	1.01275
-0.0146885	0.196586	0.380594	0.831484	0.610573	0.425187	-0.336019	0.519982	0.398088	0.836954	-0.436753	0.854983	0.609029	0.130493	0.987053	0.213927	0.139281	0.723235	0.268892	0.438198	0.679868	0.836954	-0.436753	0.854983
-0.0441433	0.371403	0.651283	0.33307	0.623072	0.82826	-0.232348	0.650891	0.645563	0.684306	0.00347539	1.09397	0.961852	0.189197	1.02035	-0.00550194	0.250974	1.00931	0.22249	0.328631	0.220293	0.684306	0.00347539	1.09397
0.170838	0.19415	0.660554	0.638597	0.603106	0.860291	-0.266824	0.309802	0.81769	0.650727	-0.690941	0.910421	0.469454	0.201853	0.605339	0.240771	0.357174	0.655786	0.0565453	0.529271	0.310675	0.650727	-0.690941	0.910421
0.347051	0.271051	0.942973	-0.265151	0.0957708	0.567597	-0.221697	0.321377	0.464541	0.444962	-0.592181	0.725408	0.672403	0.203955	0.618597	0.769138	0.0618205	0.706476	0.148386	0.357081	0.663003	0.444962	-0.592181	0.725408
0.203399	0.144941	0.577118	0.185789	0.13707	0.776911	-0.159619	0.375495	0.217284	0.51648	-0.159531	0.835381	0.428282	0.381139	0.533955	-0.0305581	0.694523	0.406837	0.293304	0.512903	0.371529	0.51648	-0.159531	0.835381
-0.046467	0.707493	0.448336	0.227511	0.44576	0.645106	0.186583	0.413963	0.339033	0.483062	-0.468342	0.857494	0.6796	0.204896	0.649413	0.221551	0.601377	0.966757	-0.0258486	-0.212241	0.492023	0.483062	-0.468342	0.857494
-0.0685975	0.519896	0.894663	0.907566	0.807573	0.556198	0.371243	0.265416	0.449365	0.727184	0.1723	1.04856	0.443826	0.17706	0.810995	0.288967	0.297896	0.451258	0.363755	0.513862	0.271779	0.727184	0.1723	1.04856
0.308529	0.0285044	0.509811	0.343232	0.550043	0.918074	-0.313529	0.244688	0.0412968	0.35062	-0.490021	0.821269	0.559535	0.464871	0.962019	0.534973	0.475866	0.524431	0.106566	-0.0122338	0.27459	0.35062	-0.490021	0.821269
0.639103	0.998171	1.21197	0.349365	0.224733	0.887251	0.449722	0.532697	0.896589	0.459566	-0.693334	1.10841	0.803916	0.781331	1.00946	0.302867	0.150967	0.626562	0.169722	0.125174	0.25864	0.459566	-0.693334	1.10841
-0.123011	0.100182	1.19594	0.389992	0.319114	0.618702	-0.354017	0.204398	0.155563	0.611102	0.0358735	0.82425	0.687707	0.716485	0.826311	0.0988435	0.421173	0.724379	0.517121	0.500358	0.509395	0.611102	0.0358735	0.82425
-0.0663334	0.039835	1.18165	0.27651	0.375455	0.853652	0.591537	0.339716	0.369767	0.202404	-0.331641	0.562349	0.987589	1.05608	1.65309	-0.248332	0.462552	0.837273	-0.0366141	0.0390734	0.709411	0.202404	-0.331641	0.562349
0.480921	0.26148	1.11846	-0.144215	0.611176	0.592318	-0.186837	0.481274	0.121108	0.479557	-0.861004	1.39418	0.900818	0.869938	1.78097	-7.54702e-05	0.285131	0.898943	0.124049	0.318992	0.463039	0.479557	-0.861004	1.39418
0.109459	0.489333	0.965194	0.365841	0.811627	1.04369	-0.220985	0.387509	0.416061	0.487206	0.268894	0.951275	0.699446	-0.013275	0.502101	-0.306905	0.00536012	0.766168	0.130011	0.185148	0.420792	0.487206	0.268894	0.951275
-0.216948	0.202546	1.16239	0.287165	0.218685	0.705451	0.22259	0.915373	0.292681	0.604085	0.589724	0.641656	0.317957	0.392712	0.623626	0.398998	-0.223012	0.678048	0.34924	0.0979555	0.330155	0.604085	0.589724	0.641656
-0.41404	0.563202	0.714962	0.826389	0.318675	0.252052	0.516713	0.456322	0.690392	0.574358	0.31756	0.974497	0.673444	0.274982	1.25322	0.157967	0.807462	1.04509	0.251106	0.0653105	0.46526	0.574358	0.31756	0.974497
0.0729517	0.0993069	0.838891	0.783794	0.14173	0.0376119	0.597789	0.331658	0.417672	0.451517	0.320038	1.14136	0.803148	0.490156	1.35143	0.192277	0.859116	0.729435	0.326128	0.195134	-0.0335091	0.451517	0.320038	1.14136
-0.277838	0.371238	0.998214	0.735072	0.256315	0.341883	0.0749767	0.781849	0.147818	0.543605	0.0720623	1.47369	0.548704	0.663438	1.6822	0.180439	-0.249512	1.05122	0.386751	0.196192	0.114699	0.543605	0.0720623	1.47369
-0.0603692	0.0283655	0.697204	0.762976	0.958788	0.818884	0.477033	0.514606	0.276867	0.338592	0.600721	0.745062	0.573165	0.398313	1.36456	0.439475	0.476932	0.672203	0.427383	0.342834	0.30452	0.338592	0.600721	0.745062
0.0474211	0.542163	0.965226	-0.258285	0.461228	0.83289	0.54901	0.428872	0.198797	0.736852	0.417271	1.46189	0.640059	0.295712	1.1194	0.431115	0.569513	1.13455	0.346353	0.27923	0.186841	0.736852	0.417271	1.46189
-0.391481	0.0702935	0.459933	0.517105	0.219539	0.370388	0.49304	0.395752	0.647698	0.558625	0.385586	0.900715	0.938897	0.141024	1.16981	0.384901	0.380743	1.43473	0.77466	0.293695	0.788543	0.558625	0.385586	0.900715
0.168308	0.18356	1.17682	0.467027	0.786118	0.293818	0.440883	0.231111	0.218052	0.813381	0.277599	1.33524	0.885519	0.222438	1.30521	0.092776	-0.277555	0.882648	0.534176	0.310854	0.149843	0.813381	0.277599	1.33524
0.274508	0.490058	0.576876	0.0548236	0.217691	0.798802	0.570383	0.170704	0.528127	0.797895	0.51039	1.04137	0.327466	0.0654868	0.751897	0.308839	-0.0238678	0.975593	0.164579	0.246201	0.17413	0.797895	0.51039	1.04137
-0.112428	0.329556	0.71175	0.160521	0.387531	0.814591	0.426155	0.384958	0.00408583	0.477604	0.269744	1.31552	0.473446	0.25409	0.754695	0.55986	-0.360524	0.505942	0.394286	0.0732097	0.952645	0.477604	0.269744	1.31552
0.118085	0.362807	0.690846	0.484044	0.738063	1.14638	-0.238558	0.320042	0.451706	0.810057	-0.0623116	1.48763	0.483594	0.588835	0.781402	0.3376	0.292891	0.876584	0.271313	0.822016	0.213693	0.810057	-0.0623116	1.48763
0.256078	-0.0235321	0.730209	0.657505	0.600877	1.11834	-0.107643	0.30792	0.586172	0.935163	0.687724	1.12228	0.624825	0.163558	0.832988	-0.0162811	-0.14646	0.670953	0.553603	0.0241086	0.416635	0.935163	0.687724	1.12228
0.444445	0.291555	0.822311	0.423533	-0.0441717	0.398436	0.0617962	0.879407	0.69176	1.03017	0.0761484	1.08223	0.411465	0.339084	0.569903	0.162783	0.148038	0.895503	0.325935	0.307215	0.463497	1.03017	0.0761484	1.08223
0.0534126	-0.0423757	0.427029	0.783158	0.92479	0.29951	0.0843701	0.843009	0.939811	0.356957	0.120963	1.42659	0.488609	0.598446	0.915912	0.234945	-0.27185	0.634728	0.497406	0.176822	0.17307	0.356957	0.120963	1.42659
0.770842	0.393109	1.00459	1.05769	0.722121	0.947203	-0.327967	0.531391	0.456423	0.479204	0.935398	1.13557	0.523784	0.894372	0.812954	0.410096	-0.0534394	0.867889	0.288153	-0.0890785	0.333995	0.479204	0.935398	1.13557
0.122022	0.622991	0.93278	0.809513	0.617516	0.968707	0.722961	0.936369	0.738528	0.837197	-0.435258	1.16552	0.42887	0.835369	0.920974	0.303877	0.0476332	0.771433	0.749275	0.401032	0.657033	0.837197	-0.435258	1.16552
0.411544	0.397384	0.828326	0.783319	0.6046	1.38857	-0.0553369	0.300856	0.494476	0.331162	-0.0654192	0.786576	1.21197	1.12708	1.43236	0.0488391	0.196035	0.987512	0.37541	-0.0224402	0.623465	0.331162	-0.0654192	0.786576
0.858553	0.319171	1.05975	0.28816	0.682366	0.563982	0.506954	1.12887	1.0489	0.417105	0.85408	1.05587	1.56154	1.0005	1.33473	0.202165	0.408476	0.889529	-0.118593	0.231273	0.484055	0.417105	0.85408	1.05587
0.286167	0.184631	1.01483	0.699624	-0.00232006	0.541467	0.74504	0.917501	0.495902	0.474439	0.171705	1.13371	0.594265	0.117121	0.739758	0.091542	0.345147	1.27654	0.294703	-0.0636292	0.413775	0.474439	0.171705	1.13371
0.181296	0.1129	1.11173	0.303051	0.361019	0.846866	-0.202123	0.485377	-0.00183387	0.602533	-0.355343	0.871138	1.07177	1.22986	1.69246	0.690852	0.256939	0.908323	0.45502	0.590786	0.547894	0.602533	-0.355343	0.871138
-0.0991778	0.570987	1.2258	0.592205	-0.096183	0.866478	0.298422	0.396808	0.322948	0.534176	0.655994	0.941711	0.3703	-0.137813	0.485106	0.330114	0.324993	0.669776	-0.418174	0.0830088	0.140208	0.534176	0.655994	0.941711
-0.371644	0.372033	1.25251	0.727698	-0.0243005	0.449266	0.629307	0.428134	0.564512	0.54568	0.579681	1.02993	0.35138	0.111497	1.22048	0.521281	0.816219	0.908925	0.0593825	0.0720992	0.409558	0.54568	0.579681	1.02993
-0.0130211	0.0481037	0.937756	0.349139	-0.154252	0.0820461	0.646564	0.419256	0.535319	0.585078	0.77682	1.21233	0.700607	-0.0858066	0.940955	0.404165	0.397032	0.733397	-0.0443652	0.255068	0.164734	0.585078	0.77682	1.21233
-0.040588	0.207371	0.754292	0.496442	-0.575696	0.251873	-0.00284142	0.446517	0.230518	1.05637	0.737684	1.72632	0.523104	0.115031	0.87126	0.408334	0.432034	1.09903	-0.0551007	0.128988	0.402208	1.05637	0.737684	1.72632
0.222516	0.171145	0.575206	0.715794	0.108782	0.746352	0.666996	0.509397	0.556414	0.328954	0.580777	0.954296	0.296421	-0.140519	1.20355	0.354771	0.529382	0.827208	-0.275199	0.521892	0.34879	0.328954	0.580777	0.954296
-0.234499	0.220459	1.02036	-0.643152	0.330227	0.675358	0.497095	0.190514	0.645077	0.867821	0.596958	1.02266	0.390985	0.443652	1.40876	0.622609	0.522589	1.29982	-0.215948	0.0455168	0.25665	0.867821	0.596958	1.02266
0.32074	0.184964	0.8775	0.527038	-0.0848904	0.348424	0.623354	0.517563	0.608986	0.805659	0.455764	0.948728	0.34056	0.218623	1.02326	0.648997	0.429535	0.988314	0.459009	0.346596	1.04011	0.805659	0.455764	0.948728
0.350064	0.590785	1.31205	0.456729	-0.0204953	0.551478	0.495846	0.180573	0.657797	1.07177	0.771842	1.41447	0.61067	0.433867	0.934944	0.141773	0.411047	0.985144	0.193771	0.335098	0.258745	1.07177	0.771842	1.41447
0.154508	0.792782	0.937881	0.21809	-0.168829	0.59203	0.523674	0.195019	0.460892	0.82851	0.220091	0.909728	0.544439	0.297092	0.865712	0.0947819	0.245999	1.04007	-0.274734	0.118545	0.21278	0.82851	0.220091	0.909728
0.239266	0.393396	0.861634	-0.440536	0.349249	0.830308	0.453626	0.192117	0.150664	0.643304	0.432177	0.752341	0.710033	0.192483	0.70098	0.204403	-0.130941	0.593549	-0.13912	0.0874462	0.997556	0.643304	0.432177	0.752341
-0.134452	0.184065	1.13131	0.271633	0.302463	0.645784	-0.193664	0.24501	0.719621	0.940644	0.491791	1.02854	0.689825	0.0710501	0.985265	0.127844	0.543422	0.759807	-0.0279251	0.30844	0.589901	0.940644	0.491791	1.02854
-0.0121517	0.309073	1.1063	0.499359	0.356084	0.516745	-0.153516	0.542266	0.228391	0.481053	0.291527	0.96701	0.623611	0.261317	0.85233	0.150599	0.370364	0.678549	-0.0989859	-0.0966647	0.770321	0.481053	0.291527	0.96701
0.944311	0.188797	0.6323	0.926086	-0.126884	0.408627	-0.0764764	1.12017	0.52778	1.08857	0.812652	1.38464	0.512048	-0.160333	0.0940687	0.166013	0.631809	0.71222	0.225616	0.02051	0.452444	1.08857	0.812652	1.38464
0.490454	0.896983	0.383932	0.553784	0.162908	0.533715	0.109939	0.983478	0.840502	0.467182	0.345862	0.897168	0.163039	0.0989162	0.472908	-0.046235	0.18413	0.565967	-0.283253	-0.152971	0.435762	0.467182	0.345862	0.897168
0.413445	0.538886	1.04701	0.387493	0.359367	0.515659	-0.384911	0.510145	0.338006	0.269524	0.141874	1.04077	0.519004	0.263481	0.321953	0.264674	0.211661	0.843239	-0.220904	-0.114534	0.299236	0.269524	0.141874	1.04077
0.329713	0.289585	0.83564	0.277162	0.376531	0.689936	0.731505	0.602492	0.848073	0.849018	0.347348	0.966269	0.526873	0.191163	0.685198	0.300949	0.572802	0.848901	0.034233	0.340092	0.848655	0.849018	0.347348	0.966269
0.130102	0.674162	0.386811	0.494602	0.537431	0.597415	-0.033833	0.407912	0.464075	0.535903	0.280882	0.586472	0.858313	-0.10973	0.642323	0.317933	0.534324	1.10422	-0.137506	-0.0521553	1.04624	0.535903	0.280882	0.586472
0.738525	0.578134	0.796625	-0.107547	0.0321935	0.589717	0.216616	0.771027	0.789853	0.401275	0.165682	0.998899	0.61062	-0.108577	0.571599	0.455068	0.825135	1.02167	0.0806658	0.458025	0.422339	0.401275	0.165682	0.998899
-0.0697927	0.382206	0.553501	0.600157	-0.0745138	0.709656	0.888394	0.761605	0.484992	0.863516	1.40727	1.14573	0.950498	0.659135	0.959027	0.29739	0.552467	1.02275	-0.418271	-0.0151241	0.521839	0.863516	1.40727	1.14573
0.303767	0.396477	0.809821	0.608996	-0.187337	0.87018	-0.284752	0.274735	-0.0670057	0.551321	0.240215	1.06423	0.770501	-0.017813	0.613234	0.0505422	0.611741	1.06195	0.498916	0.320743	0.819454	0.551321	0.240215	1.06423
0.306134	0.382328	0.998725	0.5337	0.167743	0.840215	1.2306	0.814579	0.768357	0.787879	0.441029	1.15513	0.662034	-0.0343419	0.962555	0.358187	0.681173	1.7021	0.397963	0.440142	0.83383	0.787879	0.441029	1.15513
0.177298	0.906809	1.54665	0.264963	0.0571444	1.06981	0.434998	0.525416	0.948226	0.327528	0.189211	0.559754	0.685453	0.134639	0.569398	0.550414	0.253942	0.683627	0.262951	0.0984365	0.458002	0.327528	0.189211	0.559754
-0.00113671	0.376303	1.16776	0.142307	0.244224	0.767259	0.897007	0.300461	0.807923	0.657389	0.265442	0.837894	0.542844	0.22217	1.02285	0.1133	0.975952	1.09433	0.179927	0.257179	0.36564	0.657389	0.265442	0.837894
0.0745344	0.415249	1.05253	0.162721	0.446505	0.468047	0.692647	0.383265	0.780521	0.339199	0.228077	1.01292	0.584041	0.0869241	0.939909	0.424109	0.863529	0.941415	0.0949843	0.207104	0.203874	0.339199	0.228077	1.01292
0.0345146	-0.0369144	0.975604	0.43879	0.394744	0.463	-0.000688161	0.475586	0.668134	0.742927	0.569644	0.951036	0.81872	0.27341	0.737192	0.372772	0.196209	1.09565	0.624986	0.583724	0.626609	0.742927	0.569644	0.951036
0.646368	0.69567	0.745242	0.290403	0.412448	0.777173	0.237669	0.380785	0.884835	0.177919	0.0826717	0.65525	0.571236	0.263972	0.574184	0.89362	0.58772	0.765911	0.193558	0.0879392	0.304861	0.177919	0.0826717	0.65525
0.449934	0.356148	1.25077	-0.153267	0.0696988	0.655547	0.0731213	0.238277	0.420614	0.775803	0.141076	1.28064	0.41935	0.339801	0.866661	0.547892	0.715767	1.21316	0.559835	0.743534	0.209352	0.775803	0.141076	1.28064
0.148119	0.629334	0.695835	0.577261	0.193044	0.682875	1.02573	0.49461	1.03749	0.494071	0.0679552	0.649807	0.506999	0.0141307	0.712153	0.383038	0.56721	1.18945	0.579903	0.34438	0.605961	0.494071	0.0679552	0.649807
-0.0768484	0.467046	1.16194	0.206306	0.341198	0.686625	0.264883	0.129426	0.732477	0.654648	0.564846	0.911665	0.963596	0.451541	0.827342	0.517757	0.0464989	0.707769	0.345979	0.624314	0.486616	0.654648	0.564846	0.911665
0.341305	0.40079	1.05003	0.0931843	0.337802	0.621931	0.561754	0.344631	1.21346	0.94742	-0.0665856	1.10199	0.325815	0.211911	1.04332	0.533272	0.286938	0.840729	0.309342	0.530598	0.242492	0.94742	-0.0665856	1.10199
0.306282	0.477582	0.841989	-0.41263	0.147498	0.684131	1.4812	0.0533026	0.588816	1.07952	0.465915	1.23198	0.864902	0.532363	0.920402	0.854675	-0.188462	0.532428	0.29382	0.152518	0.393283	1.07952	0.465915	1.23198
0.0324766	0.532126	0.928138	0.195836	0.0932634	0.716248	0.695253	0.224161	0.651478	1.24845	0.803039	1.36485	0.621011	0.624486	0.75952	0.137657	0.647628	0.641605	0.801114	1.19625	0.461572	1.24845	0.803039	1.36485
0.257547	0.6616	0.981895	0.24738	0.151924	0.27949	0.0777948	0.325153	0.973934	1.09871	0.217663	0.608701	0.658073	0.422901	0.503998	0.45976	0.221843	0.664125	0.208967	-0.119858	0.386857	1.09871	0.217663	0.608701
0.224587	0.373056	0.617181	0.687607	0.976831	0.431362	-0.12865	0.769919	1.24929	0.526077	0.333315	0.680817	0.43048	0.417793	0.296458	0.616909	0.346249	0.671669	0.487125	0.699991	0.516612	0.526077	0.333315	0.680817
0.410194	0.026998	0.30362	0.497556	0.290431	0.973676	0.244643	1.0326	0.567241	0.642015	0.165366	1.22992	0.359713	0.468963	0.276364	0.215614	0.0742856	0.539572	0.288472	0.30283	0.412929	0.642015	0.165366	1.22992
0.533486	0.677748	1.22259	0.342604	0.0995257	0.597046	-0.345768	0.550287	1.06897	0.88447	-0.111786	1.10285	0.498258	0.647328	0.345378	0.495344	0.127256	0.725736	0.502332	0.346955	0.542522	0.88447	-0.111786	1.10285
0.129619	-0.124228	1.08907	-0.012423	0.156899	0.601418	0.507224	0.637831	0.712919	1.03319	1.02762	1.54746	0.404067	0.411525	0.734813	0.392022	0.311037	0.983878	0.616042	0.487151	0.551452	1.03319	1.02762	1.54746
-0.104463	-0.158184	0.632805	0.268484	0.208991	0.388896	-0.135028	0.0718161	0.52427	0.767053	0.041087	1.12149	0.885542	-0.022021	0.656949	0.212253	0.417942	1.20671	0.0477753	-0.0946677	0.366752	0.767053	0.041087	1.12149
0.436915	0.277941	1.14044	0.144718	0.256147	0.964248	0.378055	1.00891	0.602683	0.655956	-0.0623465	0.768285	0.815879	0.243757	0.57118	0.376851	0.498305	0.999076	0.26459	0.351701	0.44663	0.655956	-0.0623465	0.768285
-0.0182978	0.250167	0.655763	0.22093	0.697275	0.533777	0.668614	0.868883	0.98778	0.319539	0.585869	0.785331	0.700564	0.586997	1.15708	0.105264	0.275479	1.19827	0.547858	0.201655	0.471063	0.319539	0.585869	0.785331
0.738356	0.86347	1.03614	0.361376	0.625682	0.820785	-0.247564	0.381261	0.717131	0.406102	-0.0123525	0.844182	0.894287	0.0212316	0.710481	0.409526	0.73505	1.00641	0.435449	0.439664	0.407342	0.406102	-0.0123525	0.844182
0.112041	0.00204977	1.17379	0.199764	0.303758	0.58055	0.383436	0.688602	0.487341	0.759096	-0.0951486	1.15164	0.723763	0.157254	0.914071	0.2881	1.02013	1.55868	0.592885	0.649123	0.620521	0.759096	-0.0951486	1.15164
0.482015	0.283124	1.87141	0.324508	-0.202375	0.814773	0.361883	0.734801	0.412666	0.695241	0.526809	0.765348	0.626288	0.459678	0.849534	0.116175	0.970492	1.41351	0.142755	0.199537	0.44266	0.695241	0.526809	0.765348
-0.354411	0.680389	1.05274	0.291233	0.111354	0.397282	0.111213	0.475219	0.649113	0.455547	0.585187	0.833123	0.338678	-0.179759	0.588442	0.52863	0.389143	0.709187	0.371391	0.394535	0.500264	0.455547	0.585187	0.833123
-0.322253	0.393185	0.923277	0.851956	0.310209	0.0892755	0.240196	0.44389	0.629248	0.918966	0.467315	0.955694	0.280006	-0.129507	1.26497	0.396253	0.452893	0.584519	0.387219	0.433837	0.968091	0.918966	0.467315	0.955694
-0.126273	0.167832	0.710937	0.567803	0.266429	0.00392546	0.360478	0.693812	0.50827	0.372352	0.557211	1.09739	0.52923	-0.100164	1.03434	-0.0488492	-0.176681	0.518695	0.483377	0.907609	0.682174	0.372352	0.557211	1.09739
-0.359183	0.212563	0.725792	0.197337	0.0568667	0.22463	0.254888	0.239902	0.398316	0.642283	0.258891	1.50744	0.483332	0.190498	0.903736	0.22464	0.472247	0.832841	0.452491	0.525375	0.524214	0.642283	0.258891	1.50744
0.092437	0.264052	0.380657	0.0699365	0.470196	0.479058	0.434304	0.428852	0.662889	0.17742	0.588777	0.905622	0.304382	0.396568	1.13726	-0.00682205	0.310925	0.649143	0.334555	0.618861	0.672959	0.17742	0.588777	0.905622
0.00433746	0.344318	0.781044	-0.384553	0.77678	0.507453	0.615704	0.230642	0.32834	0.822723	0.659541	1.40395	0.326113	0.326816	1.6624	0.17385	0.139175	0.824109	0.639167	0.318272	0.529908	0.822723	0.659541	1.40395
-0.288271	0.388795	0.471275	0.438212	0.570436	0.152315	0.371461	0.40478	0.894303	0.597268	0.538126	0.921105	0.325685	0.233748	0.873701	0.492284	0.0575726	0.610576	0.784688	0.982499	0.471914	0.597268	0.538126	0.921105
0.0546894	0.436815	1.04465	0.0288787	0.42977	0.272376	0.528937	0.151054	0.609341	0.389299	0.384441	1.4498	0.439147	0.214349	0.836469	0.152647	0.476043	0.594397	0.460487	0.305618	0.406681	0.389299	0.384441	1.4498
0.0492246	0.460668	0.600083	0.18069	0.365168	0.434574	0.384164	0.364758	0.883061	1.36074	0.751577	1.17606	0.395379	0.238249	0.896567	0.407123	0.203777	0.934648	-0.049111	0.247225	0.340423	1.36074	0.751577	1.17606
-0.17887	0.335064	0.585077	0.332148	1.01482	0.72257	0.263273	-0.0169438	0.602966	0.860702	0.43522	1.41603	0.648562	0.190833	0.741972	-0.0244129	0.0811744	0.643553	0.568055	0.383773	0.262139	0.860702	0.43522	1.41603
-0.203473	0.355706	0.647884	0.152773	0.606578	0.983823	-0.122254	0.183357	0.545065	0.816003	0.0720843	1.69988	0.676688	0.192233	1.00011	0.524828	0.499976	0.658163	0.684749	0.148821	0.441495	0.816003	0.0720843	1.69988
-0.00755806	0.348608	1.15414	0.111971	0.530402	0.88263	-0.241841	0.501227	0.884569	0.713279	0.491763	1.0317	0.613438	0.260864	0.650227	0.124676	0.444654	0.552217	0.292713	0.144005	0.434949	0.713279	0.491763	1.0317
0.332248	0.313427	0.624014	0.273582	0.457948	0.274435	-0.066565	0.881794	1.24099	0.42139	0.237769	1.36642	0.549772	0.043659	0.250539	0.0423702	0.406564	0.716039	0.584474	0.394041	0.288812	0.42139	0.237769	1.36642
0.322036	-0.0050919	0.342051	0.00361899	0.41399	0.464987	0.287165	0.75999	0.507518	0.550661	0.396127	1.36666	0.387479	0.655799	0.401878	-0.0186621	0.10685	0.61766	0.200999	-0.0305723	0.349307	0.550661	0.396127	1.36666
0.840593	0.630172	0.934912	0.569538	0.63032	1.09328	-0.324812	0.789542	0.828178	0.906905	0.955354	1.47874	0.291663	0.299858	0.381907	0.138135	0.196872	0.590729	0.230746	0.0389677	0.256587	0.906905	0.955354	1.47874
-0.0764921	0.177361	0.776211	0.619423	1.01173	0.942768	0.789376	0.498075	0.648546	0.701771	-0.286074	1.37946	0.638938	0.520793	0.772958	0.0317092	0.679187	0.608538	0.648709	0.0797735	0.452234	0.701771	-0.286074	1.37946
0.211078	-0.018244	0.290658	0.676407	0.715598	1.11212	-0.0641854	0.00292217	0.577421	0.398068	0.267961	0.806968	0.769837	0.300182	0.707716	0.548672	0.377699	0.75989	0.114105	0.262948	0.457405	0.398068	0.267961	0.806968
0.743856	0.31589	0.764647	0.0772473	0.334328	0.785075	0.689322	0.648664	0.509675	1.06291	0.931532	1.00909	0.716011	0.27486	0.637506	0.25844	0.879461	0.826763	0.441207	0.14691	0.365288	1.06291	0.931532	1.00909
0.288793	0.0966166	0.750798	0.29332	0.389927	0.353828	0.528028	0.387072	0.983216	0.146879	0.376691	1.0698	1.02014	0.416984	1.13306	0.339374	1.03072	0.60365	0.453089	0.23573	0.340259	0.146879	0.376691	1.0698
0.311314	0.474985	0.620962	0.309143	0.27623	0.639531	-0.443153	0.302552	0.603206	0.404186	-0.294281	0.948628	0.822645	0.186841	0.728369	-0.192288	0.0755452	0.587468	0.187097	0.476678	0.964004	0.404186	-0.294281	0.948628
0.752215	0.629149	1.0427	0.630576	0.165305	1.01475	1.0977	0.61364	0.556363	0.575741	1.29758	1.52309	0.759675	0.299301	0.943068	0.297895	0.196324	0.800331	0.490704	-0.0634374	0.382512	0.575741	1.29758	1.52309
0.269571	0.525292	1.13445	0.261146	0.443754	0.413181	0.707233	0.677325	0.36713	0.58238	0.678281	1.19707	1.03654	0.598033	1.53816	0.487551	0.75591	1.14305	-0.0181173	0.366535	0.384225	0.58238	0.678281	1.19707
0.415668	0.430241	1.08338	-0.262673	0.282451	0.562191	0.273703	0.555958	1.19805	0.873127	-0.0312109	1.09182	0.751624	0.628803	0.905782	-0.137965	0.327389	0.798358	0.634969	0.22455	0.575744	0.873127	-0.0312109	1.09182
-0.209256	0.920245	1.02885	0.307641	0.740036	0.525423	0.2665	0.464929	0.526577	0.734493	0.394153	0.777256	0.438352	-0.0286816	0.695188	0.476147	0.0533312	0.760692	0.0928828	0.199061	0.226375	0.734493	0.394153	0.777256
0.0175922	0.672974	0.620458	0.343895	0.453699	0.420338	0.699776	-0.218441	0.478735	0.872706	0.658764	0.707516	0.445711	0.271831	0.776899	0.0803921	0.965172	0.803812	0.420604	0.426991	0.377509	0.872706	0.658764	0.707516
-0.264119	0.752375	1.09066	0.486044	0.310402	0.233804	0.512194	-0.0595412	0.440471	1.07511	0.733634	1.3309	0.932422	0.456039	0.812702	0.363221	0.766247	0.763904	0.322096	0.398974	0.319871	1.07511	0.733634	1.3309
-0.246875	0.0967799	0.506398	0.407368	0.292767	0.289099	-0.156897	0.113843	0.604508	1.14226	1.12848	1.14789	0.48765	0.511637	0.972019	0.382086	0.0632323	0.824115	0.555199	0.721087	0.523514	1.14226	1.12848	1.14789
0.0864603	0.657919	0.792887	0.211421	0.569391	0.592941	0.248167	-0.126111	0.752325	0.588291	0.49489	0.88737	0.495532	0.471195	1.01537	0.744087	0.335363	0.618904	0.138054	0.791601	0.471594	0.588291	0.49489	0.88737
0.0115144	0.496472	1.01017	-0.25962	0.419688	0.184006	0.467118	-0.290394	0.84988	1.01527	0.581447	1.21645	0.496055	0.675449	0.721072	0.451303	0.408296	0.681323	0.495782	0.646531	0.503702	1.01527	0.581447	1.21645
-0.201511	0.542492	0.219105	0.50541	0.616888	0.196155	0.895023	-0.132591	0.639072	0.765674	0.360868	0.645146	0.630232	0.54085	0.588754	0.338641	0.648217	0.912646	0.500372	0.670353	0.84333	0.765674	0.360868	0.645146
-0.237409	0.501151	0.66402	0.207607	0.724503	0.802928	0.406188	-0.470834	1.04547	1.17139	0.796259	1.31155	0.983204	0.531314	0.596731	0.450454	-0.0300551	0.44708	0.587156	0.647737	0.398065	1.17139	0.796259	1.31155
-0.092251	0.422523	0.304426	0.239668	0.262201	0.413606	0.881627	-0.21854	0.547562	0.945669	0.0910032	0.950423	0.560234	0.584085	0.286992	0.510347	0.480822	0.581816	0.181893	0.587763	0.373853	0.945669	0.0910032	0.950423
-0.155296	0.52799	0.584927	-0.0366099	0.321242	0.523938	0.7743	-0.256281	0.703932	0.749706	0.520555	1.09888	0.712119	0.709568	0.412983	0.684552	-0.066566	0.575403	0.460207	0.315806	0.656121	0.749706	0.520555	1.09888
-0.237991	0.600939	0.59367	0.228255	0.717806	0.559179	0.223913	-0.0471986	1.06425	1.00565	0.937926	1.57783	0.581173	0.327407	0.488153	0.34691	0.473135	0.563322	0.490332	0.820073	0.675059	1.00565	0.937926	1.57783
-0.19083	0.908194	0.465627	0.319002	0.691783	0.443899	-0.0104848	0.30421	0.335161	0.58378	0.195608	0.590693	1.16319	0.705662	0.478611	0.162402	0.11719	0.926284	0.0590798	-0.0722245	0.887864	0.58378	0.195608	0.590693
-0.00101477	0.374719	0.64722	0.494743	-0.123234	0.368015	0.157967	0.885915	0.653827	1.00056	1.0824	1.0992	0.66994	0.16352	0.644254	0.259458	0.574741	1.01698	0.517637	0.535697	0.527813	1.00056	1.0824	1.0992
-0.0878762	-0.123853	0.389325	0.442691	0.800823	1.39371	0.201761	0.885858	0.649086	0.699417	0.383812	1.19863	0.328806	0.450637	0.82412	0.37825	0.00573602	0.818937	0.214143	0.0406411	0.594508	0.699417	0.383812	1.19863
0.201355	0.954727	1.27972	0.627805	0.891792	0.740307	-0.1008	0.454319	0.35681	0.404627	-0.119793	1.12879	0.439491	0.48446	0.830234	0.561602	0.19825	0.603097	0.369398	0.0419116	0.440612	0.404627	-0.119793	1.12879
-0.111289	0.257275	1.13294	0.415336	0.673007	0.374674	0.451798	0.614055	0.444497	1.30097	0.86747	1.41291	0.605459	0.926589	0.561348	0.151262	0.176965	0.718512	0.61679	0.474087	0.761596	1.30097	0.86747	1.41291
0.0508778	-0.0323166	0.824665	0.465447	0.556852	0.587787	0.0565327	0.145947	0.334335	0.475301	0.14908	0.933427	1.03704	0.338424	0.964472	0.357882	0.477757	0.680712	-0.00187645	0.0157174	1.00806	0.475301	0.14908	0.933427
0.328875	0.328487	1.00582	0.416203	0.61255	1.01099	0.221251	0.717003	0.532832	0.635769	-0.242087	0.87536	1.19931	0.516668	1.00214	0.525624	0.423887	0.763653	0.0629488	0.320012	0.449782	0.635769	-0.242087	0.87536
0.185345	0.66309	1.42718	0.569693	0.0427196	0.47254	1.72968	0.841543	0.766223	0.635032	1.41189	0.966066	1.06454	0.139825	0.304881	0.299224	0.40511	0.918216	0.134738	0.0501728	0.713968	0.635032	1.41189	0.966066
0.0921391	0.890778	1.0703	0.382681	0.492619	0.914076	-0.142463	-0.0279543	0.536011	0.649093	0.301804	0.945252	0.913066	0.434264	1.01979	0.282199	0.339215	0.574014	0.854675	1.21015	0.853707	0.649093	0.301804	0.945252
0.306225	0.226909	1.12276	0.443196	0.618066	0.410941	0.868663	0.645036	0.334264	0.868894	0.0196238	1.1805	1.11566	0.45889	0.919147	0.0479406	0.931146	0.713127	0.778658	0.815593	0.572433	0.868894	0.0196238	1.1805
-0.0395411	0.210819	0.720913	0.0768706	0.0394545	0.545924	0.875871	0.471904	0.560983	1.30298	1.16596	0.966395	0.781162	0.463823	0.485182	-0.131136	0.821429	0.692099	0.503594	0.641337	1.30346	1.30298	1.16596	0.966395
0.296683	0.930109	0.820318	0.287587	-0.140141	0.842655	0.826395	0.669888	0.73057	0.801895	0.75402	1.34238	0.886137	0.275995	0.249349	0.520924	1.09956	0.8643	0.496677	0.772834	0.287899	0.801895	0.75402	1.34238
0.412765	0.408109	0.731757	0.314896	0.195378	0.737215	0.578927	0.525409	0.697407	0.694739	0.215063	1.26285	0.943585	0.729515	0.584672	-0.275676	0.326374	0.872259	0.443205	0.555423	0.431205	0.694739	0.215063	1.26285
0.247578	0.735474	1.4631	0.516136	0.136296	0.904138	0.441928	0.515747	0.50683	0.93528	0.335745	0.816199	0.110495	0.331099	0.965573	0.481764	0.661719	0.931889	0.744808	0.298498	0.479312	0.93528	0.335745	0.816199
-0.27898	0.236435	0.881422	0.930573	0.24419	0.44195	0.39116	0.352508	0.382825	0.829067	0.604777	0.774108	0.51959	0.206805	1.46598	1.99547e-05	0.379071	1.06019	0.663842	0.17295	0.436477	0.829067	0.604777	0.774108
0.225908	0.338384	1.34789	0.661441	0.36489	0.205082	0.57746	0.242289	0.710922	0.743634	0.608477	1.13498	0.358997	0.560928	1.09896	0.0187841	0.00806678	0.869695	0.87436	0.506054	0.636119	0.743634	0.608477	1.13498
-0.0967836	-0.116879	0.811558	0.550073	0.72485	0.463101	0.377007	0.546208	0.520762	1.02606	1.00307	1.09036	0.204317	0.604839	1.15882	0.163339	0.637923	1.28085	0.756969	0.143691	0.528892	1.02606	1.00307	1.09036
0.415725	0.53039	1.00389	0.550601	0.95199	0.66809	0.418	0.333137	0.782658	0.474543	0.392157	0.916369	0.213057	0.106646	1.00292	-0.0108413	0.345344	0.74976	0.73531	0.225942	0.510921	0.474543	0.392157	0.916369
-0.0388179	0.543031	1.65138	-0.88645	0.0850489	0.652476	-0.147091	0.351332	0.29638	1.23174	0.47471	1.12693	0.289961	0.480418	1.09528	0.0888128	0.0759136	0.988875	1.02255	0.282232	0.250481	1.23174	0.47471	1.12693
-0.291362	0.315889	0.341665	0.722436	0.213297	0.492769	0.456875	0.31472	0.467971	1.16811	0.270605	0.660749	0.32392	0.158598	0.515492	0.0884136	0.00336174	1.19608	1.0628	0.491466	0.460323	1.16811	0.270605	0.660749
0.0630871	0.312673	0.726586	0.392884	1.10737	0.360757	0.315064	0.242874	0.534129	0.951526	0.826542	1.19426	0.188625	0.270681	0.648206	0.0780703	0.337018	0.666602	0.812216	0.0506742	0.486476	0.951526	0.826542	1.19426
0.413417	0.145059	0.627144	0.233256	0.362502	0.658446	0.420172	0.320251	1.13896	1.1103	0.063107	0.900295	0.430692	0.186175	0.493295	0.281062	0.378322	1.26362	0.257463	0.448331	0.456228	1.1103	0.063107	0.900295
0.279673	0.342351	0.739811	-0.336015	0.0504836	0.59254	0.595389	0.260979	0.501352	0.994999	0.603337	1.11667	-0.0387368	0.188117	0.78128	-0.102929	-0.1659	0.344155	0.661409	0.232134	0.263471	0.994999	0.603337	1.11667
0.237362	0.232189	0.746804	0.174616	0.536217	0.833987	0.491078	0.274388	0.279255	1.09881	1.02964	1.60437	0.00922591	0.456237	0.852474	0.171578	0.555625	0.604925	1.07175	0.36029	0.308544	1.09881	1.02964	1.60437
0.025147	0.550448	0.44156	0.441351	0.128165	0.245084	0.300742	0.527832	0.647134	0.84661	0.26923	0.577045	0.191042	0.280534	0.809435	0.461638	0.667609	0.79392	0.464255	-0.241782	0.438053	0.84661	0.26923	0.577045
0.258885	0.32539	0.631511	1.19871	0.0914299	0.502561	0.0881978	0.865112	0.700907	0.981459	0.825722	1.03094	0.096561	0.289184	0.337537	0.146591	0.175396	0.654205	0.97165	0.398641	0.156143	0.981459	0.825722	1.03094
0.270156	-0.0130388	0.33523	0.505397	0.941729	0.632077	0.275766	0.887091	0.243433	0.512284	0.378668	1.11713	0.224637	0.488849	0.778064	-0.130107	0.062879	0.427382	0.516987	0.0455104	0.444282	0.512284	0.378668	1.11713
0.805748	0.873661	1.18044	0.489757	0.481982	0.484209	-0.0330416	0.415887	1.38075	0.576861	-0.0679589	1.19774	0.343497	0.707971	0.662252	-0.182273	-0.172629	0.806012	0.643852	0.179985	0.542999	0.576861	-0.0679589	1.19774
-0.148611	-0.0263898	1.27929	0.435001	0.274372	0.767116	0.195998	0.698872	0.479632	0.923572	0.993193	1.49015	0.579275	0.842354	0.682876	-0.0232396	0.805963	0.8931	0.976341	0.265516	0.401245	0.923572	0.993193	1.49015
0.312733	0.127373	0.955738	0.641005	0.0259571	0.406655	-0.284404	-0.0427499	0.421358	0.416768	0.0383026	1.02877	0.473488	0.945108	0.415186	0.271525	0.599401	1.12735	0.366878	0.129376	0.337655	0.416768	0.0383026	1.02877
0.874581	0.346424	1.26639	-0.0107606	0.185942	0.748757	0.283331	0.760953	0.309185	0.537421	-0.1277	0.818161	0.544309	0.842448	0.516086	0.0375762	0.270365	1.03223	0.417504	0.415546	0.337101	0.537421	-0.1277	0.818161
0.0771505	0.428922	0.930693	0.706425	0.0629966	0.399421	0.217276	0.839329	0.511521	0.510582	1.10519	0.838492	0.464038	-0.0183982	0.858409	-0.0486957	0.0593551	1.22802	1.11619	0.293068	0.299434	0.510582	1.10519	0.838492
0.785529	1.09037	1.25282	0.855855	0.611756	0.664224	-0.345287	0.221385	1.03142	0.678953	0.100029	0.876451	0.68479	1.51373	0.586681	-0.0414829	0.529651	0.88221	0.247053	0.38306	0.63855	0.678953	0.100029	0.876451
0.715015	0.0411369	1.22332	0.526441	0.64675	0.735344	-0.0387138	0.891322	0.273881	0.831986	0.0691809	1.0392	0.705687	0.985548	0.857249	-0.0551158	0.261478	1.31857	0.539024	0.138667	0.291931	0.831986	0.0691809	1.0392
0.362032	0.167189	1.03335	1.17273	-0.21744	0.702108	-0.108751	0.799036	0.144965	1.02997	0.925977	0.921075	0.341014	-0.104073	0.870167	0.546274	0.55979	1.39809	-0.0571271	0.168958	0.37086	1.02997	0.925977	0.921075
0.399332	0.761803	1.2957	0.284921	0.308442	1.1554	0.740454	1.11183	1.03438	0.76601	1.18407	1.22889	0.343413	0.0673709	0.612679	-0.138432	0.689781	1.35921	0.77515	0.492854	0.755925	0.76601	1.18407	1.22889
0.556163	0.22398	0.754908	0.536422	-0.0188392	0.635776	-0.0398894	0.594179	0.799237	0.833988	0.213864	1.41565	0.624501	0.237058	0.812351	0.555315	0.36592	0.902607	0.988525	0.607189	0.593192	0.833988	0.213864	1.41565
0.0803579	0.663352	1.25466	0.408321	0.608048	0.625413	0.155459	0.743322	0.524663	1.16441	1.5438	1.69102	0.632238	0.390811	0.741308	-0.235031	0.566562	0.851215	0.364827	0.401353	0.396781	1.16441	1.5438	1.69102
-0.22537	0.761109	1.62767	0.502846	0.39549	1.1209	0.427604	0.883633	0.488315	0.48439	-0.0488591	0.296618	0.308046	0.063926	0.404468	0.669345	0.419407	0.474345	-0.141741	-0.249394	0.215737	0.48439	-0.0488591	0.296618
-0.0211938	0.673966	0.915396	0.642669	0.426762	0.709879	0.38462	0.315792	0.521456	0.540425	0.258502	0.741369	0.338369	0.0364648	0.913111	0.672	0.812257	0.14119	-0.0185737	0.0506402	0.375002	0.540425	0.258502	0.741369
-0.0785849	0.349745	1.288	0.483053	0.271172	0.470801	0.356931	0.346368	0.407384	0.604687	0.0267117	0.432328	0.561796	0.0264361	1.00565	0.339017	0.0610913	-0.0119749	-0.124496	0.236076	0.552843	0.604687	0.0267117	0.432328
-0.312627	0.0546074	0.822163	0.449105	-0.16992	0.407249	-0.0506122	0.488734	0.373426	0.510272	0.169055	0.515878	0.491244	0.178837	0.842662	0.513763	0.330436	0.431698	0.182517	0.444701	0.495997	0.510272	0.169055	0.515878
0.0649049	0.225051	0.851265	0.362117	0.136425	0.773927	0.317564	0.374323	0.460934	0.598997	-0.491267	0.450103	0.345517	-0.436408	0.940348	0.299473	0.287275	0.0379018	0.178156	0.423183	0.47281	0.598997	-0.491267	0.450103
-0.0861649	0.266811	1.31206	-0.680666	0.33295	0.511922	1.31013	0.197703	0.49858	0.468524	0.189962	0.795091	0.442116	0.450208	1.00731	0.540944	0.416202	0.193034	-0.00423955	0.583606	0.362801	0.468524	0.189962	0.795091
-0.289806	0.146164	0.479197	0.686044	0.439249	0.464318	0.460883	0.387626	0.614553	0.542938	0.456892	0.657997	0.483893	0.0558131	1.06362	0.901614	0.30592	0.304249	0.211354	0.166985	0.885165	0.542938	0.456892	0.657997
0.551056	0.42144	0.877409	0.372955	-0.00846643	0.511441	0.957404	0.110987	0.467781	0.352889	-0.120318	0.46851	0.565364	0.255163	1.24705	0.295997	0.551208	0.0189069	0.43438	0.699777	0.517667	0.352889	-0.120318	0.46851
-0.101281	0.595759	0.584436	0.351594	0.0832368	0.75235	0.38254	0.186951	0.434528	0.577417	0.442617	0.678959	0.244671	0.321292	0.864133	0.548256	0.0900822	0.676468	0.180132	0.684992	0.59754	0.577417	0.442617	0.678959
-0.035478	0.490361	0.714496	-0.080322	0.450454	0.420501	0.394667	0.109204	0.213603	0.227722	0.640941	0.664475	0.420961	-0.211307	0.628635	0.211121	-0.165363	0.0570914	0.228713	0.239344	0.73021	0.227722	0.640941	0.664475
-0.195018	0.428918	0.808604	0.353067	0.262674	0.741832	0.00235981	0.309333	0.749501	0.279505	0.386604	0.652449	0.529206	0.413109	0.826059	0.46488	0.415758	0.417507	0.0387283	0.691089	0.666655	0.279505	0.386604	0.652449
0.0390454	0.946401	0.736772	0.266626	0.272163	0.332346	-0.182489	0.531943	0.11918	0.106153	0.264145	0.315504	0.468109	0.183322	0.604955	0.259009	0.37294	0.15337	0.263579	-0.0967265	0.967024	0.106153	0.264145	0.315504
0.500214	0.316555	0.614618	0.82481	0.187693	0.511316	0.200217	1.06398	0.462087	0.178064	-0.0605828	0.211799	0.584988	0.253596	0.441382	0.00426461	0.244199	0.297492	0.128744	0.307613	0.66572	0.178064	-0.0605828	0.211799
0.349537	0.0539693	0.474545	0.465202	0.111154	0.81743	1.13733	1.656	1.25893	0.769623	0.543605	0.833633	0.584642	0.0371457	0.401202	-0.16904	0.192502	0.109036	0.264658	0.291755	0.683681	0.769623	0.543605	0.833633
0.669103	0.622915	1.79801	0.396866	0.38314	0.602931	-0.103135	0.637549	0.241174	0.0762066	0.188345	0.846019	0.418897	0.408693	0.405187	0.18574	0.0964488	0.0724039	0.0548911	0.391327	0.867507	0.0762066	0.188345	0.846019
-0.018239	0.747469	1.631	0.323305	0.539242	0.604249	0.330841	1.14795	1.13475	0.556597	0.5442	0.668288	0.725869	0.527155	0.768657	0.135146	0.528373	0.13755	-0.0656675	0.739102	1.26223	0.556597	0.5442	0.668288
0.155038	0.267795	0.822607	0.457715	0.580024	0.441946	-0.203925	0.215243	0.337792	0.387787	0.438431	1.39744	0.738535	0.432012	1.26407	0.846036	0.249692	0.170713	0.33217	0.15605	1.06523	0.387787	0.438431	1.39744
0.610113	0.368806	1.31688	-0.109581	0.325992	0.714044	0.608322	1.32821	1.07745	0.648066	0.33255	0.741173	0.489643	0.243775	0.906855	0.673576	0.809183	0.212345	-0.188295	0.713029	0.503561	0.648066	0.33255	0.741173
0.914528	0.791862	1.22024	0.861465	0.128405	0.582651	0.614551	1.0315	0.588059	0.164098	-0.146291	0.467454	0.644385	0.262659	0.764457	0.666834	0.524187	0.211188	-0.0184784	0.519692	0.793414	0.164098	-0.146291	0.467454
0.206276	0.623854	1.26455	0.662426	0.221423	0.98736	-0.295356	0.397503	0.0318658	0.352034	-0.663676	0.514551	0.852119	0.61179	1.15906	-0.194882	0.199769	0.213339	0.0713165	0.797815	0.765613	0.352034	-0.663676	0.514551
0.587179	0.412195	1.29399	0.304476	0.102278	0.695431	0.511122	1.18244	0.709082	0.157696	-0.13139	0.561246	0.609581	0.456302	1.26094	0.0416053	0.334687	0.503167	0.518704	0.771478	0.599105	0.157696	-0.13139	0.561246
0.154214	0.640214	1.05244	0.533758	0.215971	0.918248	0.421992	0.887928	1.15972	0.368225	-0.0565135	0.36375	0.540575	0.274724	0.821148	0.789971	0.734319	0.521508	0.321564	0.463351	0.955888	0.368225	-0.0565135	0.36375
0.142567	0.415269	1.23881	0.324242	-0.106959	1.154	0.319298	1.08145	0.348784	0.267009	0.418782	0.730986	0.833077	-0.046562	0.755107	0.127471	0.548351	0.464809	0.30607	0.736217	0.442465	0.267009	0.418782	0.730986
0.819738	0.546939	0.942139	0.207272	0.439455	0.465861	0.66529	0.83164	0.407428	0.444769	-0.130516	0.518511	1.00747	0.141689	1.01354	0.892091	0.898259	0.60017	-0.102726	0.266567	0.493446	0.444769	-0.130516	0.518511
0.359886	0.792274	1.62423	0.594838	0.323219	0.717917	0.472755	0.781539	0.699322	0.651673	0.0816298	0.552394	0.791868	0.197373	0.699742	0.103962	0.395546	0.181364	0.406087	0.956253	1.19276	0.651673	0.0816298	0.552394
0.497152	0.260179	1.48905	0.776928	-0.239808	1.02011	0.160076	1.11787	0.166025	0.383784	0.223756	0.641785	0.706357	0.757378	0.444993	0.548685	0.44079	0.498638	0.0330989	0.460667	0.645569	0.383784	0.223756	0.641785
-0.073125	0.568162	1.3329	0.182335	-0.0955506	0.428369	0.372805	0.421802	0.389835	0.675552	0.228951	0.868446	0.231461	0.285194	0.733132	0.2206	0.276855	0.59379	0.844599	0.276871	0.568846	0.675552	0.228951	0.868446
-0.198513	0.222724	1.02994	0.692598	-0.0218786	0.0970552	0.333576	0.725029	0.570193	1.01402	0.447971	1.25439	0.230745	0.181765	0.851652	0.412621	0.692215	0.718566	0.754021	0.525253	0.573343	1.01402	0.447971	1.25439
0.267281	0.290695	0.988642	0.526408	0.0244286	-0.109434	0.223428	0.424663	0.541431	0.707439	0.362482	1.00477	0.580737	0.219056	0.585351	0.112798	0.249679	0.524174	0.701218	0.747941	0.300631	0.707439	0.362482	1.00477
-0.071271	0.0376224	0.851545	0.412815	0.355485	0.0751481	-0.126017	0.724817	0.195837	0.733257	0.214964	1.08383	0.389973	0.0596105	0.542159	0.811394	0.375483	1.0245	0.595016	0.757786	0.896931	0.733257	0.214964	1.08383
0.0862459	0.395989	0.595662	0.27579	0.534945	0.255577	0.002631	0.576691	0.50815	0.7059	-0.192298	1.29083	0.248067	0.414657	0.753029	0.249586	0.65375	0.581691	0.590631	0.284167	0.78269	0.7059	-0.192298	1.29083
0.327871	0.714108	1.10807	-0.477455	0.204203	0.535953	0.0963891	0.760313	0.252799	1.0372	0.499954	0.992842	0.180394	0.60851	0.848749	0.395255	0.45754	0.859409	0.780434	0.632181	0.605471	1.0372	0.499954	0.992842
-0.389696	0.405913	0.479005	0.282102	0.199207	0.136382	0.430471	0.589825	0.69518	0.953632	0.746525	0.718816	0.36655	0.0124027	0.241222	0.400777	0.17703	0.854584	0.857148	0.866762	0.72806	0.953632	0.746525	0.718816
-0.260728	0.21957	0.951552	0.247648	0.770599	0.113776	0.304966	0.605533	0.484009	0.619865	-0.0150249	1.07319	0.536461	0.295651	0.365895	0.581172	0.332705	0.553264	0.724091	0.428269	0.595696	0.619865	-0.0150249	1.07319
0.0942983	-0.0187604	0.804753	0.126537	0.255381	0.263192	0.351759	0.549518	0.896679	1.1719	1.06569	0.669856	0.307735	0.3998	0.432311	0.407223	0.306989	0.995069	0.10591	0.355819	0.490447	1.1719	1.06569	0.669856
-0.203729	0.236451	0.626848	0.221977	0.354542	0.682023	0.464926	0.660315	0.228728	0.473037	0.89713	0.602552	0.675011	0.340905	0.547496	0.113953	-0.112255	0.612148	0.611931	0.398894	0.519785	0.473037	0.89713	0.602552
0.000395157	0.300785	0.657261	0.375956	0.529509	0.978521	0.38076	0.649725	0.355054	0.536338	0.368608	0.897495	0.56936	0.373537	0.858745	0.363321	0.764227	0.666191	0.667139	0.566353	0.608347	0.536338	0.368608	0.897495
0.284043	0.422391	0.861074	0.293063	0.219824	0.225649	0.306978	0.239849	0.847596	0.441411	0.597579	0.753938	0.547279	0.529018	0.543973	0.341483	0.371795	0.635221	0.730561	-0.081507	0.489402	0.441411	0.597579	0.753938
-0.141898	-0.0585606	0.336276	0.299482	0.0280074	0.185901	0.313496	0.522824	0.980149	0.602055	-0.0164554	0.780224	0.447393	0.0406951	-0.038163	0.0364755	0.383537	0.851352	0.458141	0.642626	0.224238	0.602055	-0.0164554	0.780224
-0.0111841	0.116058	0.0922009	0.512813	0.736201	0.404036	0.496127	0.319716	0.550411	1.17409	0.911218	0.732884	0.164103	0.577829	0.244269	-0.0878151	0.0630748	0.618888	0.470597	0.0610134	0.553661	1.17409	0.911218	0.732884
0.439326	0.643473	1.11748	0.862278	0.543804	0.607817	0.0490201	0.410958	1.04202	0.561224	0.765354	1.00334	0.166751	0.582528	0.139161	0.257243	0.109401	0.559393	0.414812	0.155635	0.214302	0.561224	0.765354	1.00334
0.00371223	-0.20083	1.01293	0.602709	0.416062	0.870243	0.112702	0.397419	0.636104	0.676027	0.191976	1.19867	0.265818	0.824728	0.343052	0.114889	0.647863	0.719638	0.960634	0.318489	0.31223	0.676027	0.191976	1.19867
0.0157248	0.069124	0.538038	0.626376	0.0799884	0.511572	0.101099	-0.0902288	0.611371	0.612536	0.75855	0.80825	0.69234	0.421381	0.149651	0.804139	0.769805	0.76438	0.44844	0.298851	0.48952	0.612536	0.75855	0.80825
0.258059	0.394857	0.951201	0.325081	0.213964	0.393675	0.265583	0.600153	0.580441	1.37893	0.715688	1.26333	0.709197	0.344155	0.130867	0.784365	1.10913	0.744715	0.310381	0.320367	0.638155	1.37893	0.715688	1.26333
0.061956	0.197942	0.552407	0.371216	0.206838	0.240373	0.431775	0.418551	0.753201	0.173526	-0.15691	1.17077	0.575942	0.404586	0.597767	0.708333	0.908135	0.612585	0.745634	0.332954	0.413502	0.173526	-0.15691	1.17077
-0.0306054	0.547912	0.918799	0.210224	0.36439	0.416703	-0.0973375	0.703582	0.609351	0.551184	-0.743433	0.835765	0.630716	0.379611	0.166513	-0.319105	0.315705	0.73079	0.159268	0.573091	0.825207	0.551184	-0.743433	0.835765
0.390733	0.0218965	0.956473	0.75351	0.445933	0.619969	-0.134901	0.780711	0.823817	0.523415	0.228389	0.834958	0.772381	0.46462	0.416307	-0.0552276	0.838469	1.06027	0.660396	0.348793	0.44695	0.523415	0.228389	0.834958
-0.108751	0.188251	1.26066	0.260572	-0.0738989	0.439199	-0.105483	0.475124	0.461891	0.570981	0.0301082	0.837452	0.558565	0.389758	0.918989	0.442247	1.11066	1.08826	-0.130727	0.356605	0.717299	0.570981	0.0301082	0.837452
0.0638867	0.413983	1.57319	0.0296735	0.27397	0.56249	0.704647	0.570884	1.04385	0.539927	0.101626	0.827407	0.687323	0.404876	0.32338	-0.0301472	0.806872	1.03977	0.418379	0.737314	0.556885	0.539927	0.101626	0.827407
0.445089	0.292731	0.863913	0.691362	0.4655	0.944024	-0.0854373	0.395593	0.905191	0.86817	0.375558	0.879371	0.938261	0.570008	0.794039	0.508128	0.944511	0.998264	1.08662	0.662811	0.617284	0.86817	0.375558	0.879371
0.0458856	0.335924	0.838224	0.816009	0.454784	0.574511	0.358381	0.144937	0.607428	0.83374	-0.0106972	0.762247	0.861718	0.795302	0.452035	0.00283689	0.771048	0.806298	0.420026	0.832533	0.873956	0.83374	-0.0106972	0.762247
0.320538	0.9949	1.13039	0.565311	0.745232	0.889747	0.72818	0.594111	1.01385	0.721067	0.0357228	0.782187	0.604246	0.301398	1.02771	0.155804	0.564377	0.912385	0.976622	0.632772	0.635659	0.721067	0.0357228	0.782187
0.199965	0.0259015	1.18737	0.393807	-0.203994	0.43323	0.256041	0.4911	0.373167	0.936207	0.770469	0.749163	0.690579	0.212708	0.270512	0.675998	0.668103	0.76017	0.0130097	0.514356	0.522078	0.936207	0.770469	0.749163
0.133201	0.493587	1.39603	0.464183	0.533024	0.989591	0.0622724	0.699418	0.830173	0.535687	0.490891	0.800523	0.141849	0.0196464	0.913948	0.769527	0.303305	0.977673	0.699045	0.19351	0.562708	0.535687	0.490891	0.800523
-0.0377752	-0.00960733	0.857327	1.05296	0.32049	0.525659	0.249914	0.422655	0.648929	0.715453	0.254501	0.951462	0.518056	0.000267984	1.51027	0.134356	0.425324	0.785349	0.656507	0.554663	0.568881	0.715453	0.254501	0.951462
0.410356	0.168555	1.30339	0.764498	0.417238	0.516804	0.781929	0.553426	0.952993	0.485936	0.39327	1.03495	0.317351	0.253567	1.19688	0.291606	0.031386	0.538741	0.691696	0.0954933	0.754245	0.485936	0.39327	1.03495
0.086636	-0.101372	0.736966	0.835922	0.539582	0.795186	0.246017	0.329463	0.667518	0.811761	0.0572579	1.1323	0.293034	0.490038	1.33832	0.339778	0.317982	0.945259	0.50016	0.475503	0.762526	0.811761	0.0572579	1.1323
0.436824	0.222565	1.12378	0.486374	0.557602	0.496558	0.707052	0.555091	0.835845	0.330098	0.729649	0.892441	0.248787	0.0536956	1.25474	0.246619	0.357583	0.37102	0.733116	0.319318	0.689195	0.330098	0.729649	0.892441
0.576186	0.2419	1.26179	-0.612633	0.505581	0.670829	0.778744	0.130539	0.566179	1.05795	0.266273	1.23366	0.289432	0.421596	1.1998	0.276465	0.153518	0.662002	0.574236	0.894289	0.459013	1.05795	0.266273	1.23366
-0.136949	0.294229	0.351603	0.870401	0.440875	0.583332	0.663073	0.442156	0.974048	0.865974	0.422222	0.909991	0.331583	0.321861	0.594833	0.595818	0.0242773	1.27953	0.599245	0.212888	0.616196	0.865974	0.422222	0.909991
-0.248518	0.188371	0.596223	0.464942	0.835358	0.416855	0.852222	0.292435	0.821652	0.915816	0.273466	1.02546	0.28686	0.294929	0.826955	-0.0295085	0.356524	0.403292	0.788469	0.438686	0.578309	0.915816	0.273466	1.02546
0.47305	-0.140592	0.625192	0.284259	0.601737	0.555162	1.14147	0.359318	1.00722	0.919795	0.472107	1.05487	0.41655	0.140666	0.602728	0.309301	0.12055	0.804063	0.13556	0.514143	0.448993	0.919795	0.472107	1.05487
0.0877679	0.154629	0.947137	-0.0776334	0.404617	0.409982	0.298282	0.306252	0.580502	0.658612	0.288744	1.28459	0.0307336	0.140288	0.875775	0.537846	0.0566246	0.372131	0.602502	-0.00307809	0.285209	0.658612	0.288744	1.28459
0.272736	0.0969055	0.624396	0.446166	0.46913	0.574425	-0.156771	0.344674	0.823256	1.06503	-0.032143	1.4931	0.051053	0.383824	0.977845	0.229139	0.245156	0.812302	0.449916	0.606414	0.820252	1.06503	-0.032143	1.4931
0.690731	0.527433	0.556387	0.404227	0.627187	0.305175	-0.194645	0.549583	0.349788	1.21965	0.688188	0.931085	0.146953	0.272248	0.788977	0.300169	0.458419	0.716152	0.534967	0.116654	0.295084	1.21965	0.688188	0.931085
0.139655	-0.248482	0.537951	1.00492	0.252716	0.606818	0.237423	1.23001	0.811802	0.973368	0.114676	0.847534	0.000677427	0.19117	0.365745	0.313137	0.35823	1.10686	0.453339	0.820313	0.340265	0.973368	0.114676	0.847534
0.175826	0.0467629	0.286938	0.495873	0.818008	0.501993	0.346328	1.11322	0.942124	0.48235	0.177674	1.22562	0.0832381	0.463522	0.731306	0.433068	-0.124821	0.787994	0.491883	0.219458	0.463646	0.48235	0.177674	1.22562
0.530635	0.326342	1.46381	0.643577	0.66996	0.570429	-0.148748	1.00319	0.593009	0.625536	1.01555	1.2986	0.323655	0.558043	0.655654	0.372684	-0.0579805	0.50515	0.308944	0.47173	0.385129	0.625536	1.01555	1.2986
-0.0153504	-0.401983	1.59348	0.480361	0.443188	0.600802	0.63445	0.636997	1.07371	0.906151	-0.353919	1.312	0.344705	0.74796	0.771357	0.284222	0.212503	0.585591	0.712347	0.460333	0.49041	0.906151	-0.353919	1.312
0.0856052	-0.194674	0.739173	0.821218	0.516674	0.301925	-0.251631	0.253081	0.564061	0.343393	-0.0515244	1.01521	0.536056	0.674806	0.656572	0.0849429	0.274797	0.630238	0.480938	-0.1012	0.277811	0.343393	-0.0515244	1.01521
0.463343	0.179452	1.02088	0.060412	0.825131	0.364691	0.355889	0.830751	0.879812	0.5165	0.717768	1.08646	0.678157	0.603234	0.660613	0.143721	0.242489	0.700058	-0.0622192	0.60401	0.295106	0.5165	0.717768	1.08646
0.133053	0.0513155	0.838732	0.854462	0.304327	0.431267	1.09507	1.05956	0.966696	0.485195	0.174107	0.82128	0.375823	0.245917	0.80245	-0.170597	0.167124	1.16224	0.793117	0.331991	0.25525	0.485195	0.174107	0.82128
0.153478	0.448505	1.16523	0.512418	0.574491	0.619206	-0.361879	0.560326	0.37134	0.827396	-0.209384	0.868746	0.654759	0.927853	0.798748	0.772278	0.0434971	0.533507	0.0125893	0.56642	0.54651	0.827396	-0.209384	0.868746
0.46018	-0.432195	0.821768	0.558005	0.451511	0.622198	0.964449	1.00439	0.468758	1.18307	1.3625	1.41364	0.849091	0.681123	1.11289	0.597585	0.241626	1.16372	0.587546	0.211188	0.161114	1.18307	1.3625	1.41364
0.030038	0.169202	0.827517	0.705951	-0.260671	0.566438	0.829867	0.989097	0.810526	0.738883	0.458514	0.879163	0.457215	0.125394	0.900904	0.48648	0.354805	0.887072	-0.231193	0.0750157	0.269609	0.738883	0.458514	0.879163
0.459318	0.402401	1.04902	0.385406	0.241603	0.80715	0.329741	0.867912	0.855325	0.810488	-0.0143814	1.20907	0.455747	0.178421	0.686814	0.268182	0.322047	1.15226	0.332879	0.52024	0.696629	0.810488	-0.0143814	1.20907
0.418593	0.192494	0.659291	0.511729	0.271125	0.474678	0.987834	0.802345	0.857923	0.748311	1.13082	1.44034	0.580284	0.497352	0.908839	0.453763	0.454711	0.796079	0.730596	0.252004	0.823693	0.748311	1.13082	1.44034
0.237368	0.178677	0.964674	0.466232	0.847848	0.333791	0.850108	0.762216	0.773114	0.83052	0.0876512	1.0799	0.626531	0.44804	0.883094	0.116891	0.577798	1.12859	0.243374	0.571241	0.363805	0.83052	0.0876512	1.0799
0.493968	0.568828	1.22891	1.03689	0.502854	0.935277	0.148219	0.954647	0.546498	1.08041	0.129281	1.2492	1.43446	1.3972	1.64572	0.402637	0.561853	1.01561	1.04439	0.3558	0.740108	1.08041	0.129281	1.2492
0.262117	0.135651	1.30829	1.16103	0.190862	0.762677	0.734306	1.12841	0.938223	0.270113	-0.105026	0.740845	0.504089	0.821126	0.692413	0.421202	0.633144	0.637455	0.155392	0.607759	0.568308	0.270113	-0.105026	0.740845
0.944446	0.907689	1.15572	0.513832	0.485165	0.563146	0.0876234	0.696137	0.458538	0.70481	0.333628	0.903832	0.695503	0.216544	1.00052	-0.14664	0.467586	1.03447	1.02747	0.22534	0.660775	0.70481	0.333628	0.903832
0.0550744	0.983139	1.21587	0.141325	0.43039	0.703384	0.316208	0.672971	0.51185	0.419027	-0.0186571	0.526914	0.0321071	0.089496	0.447417	0.463667	0.382316	0.479874	0.680706	0.337568	0.354201	0.419027	-0.0186571	0.526914
-0.0864174	0.672044	1.14029	0.397227	0.467879	0.268707	0.467589	1.04744	0.647257	0.6368	0.27762	0.85198	-0.142782	0.326406	0.678701	0.571098	0.750081	0.838361	0.60242	0.12843	0.213545	0.6368	0.27762	0.85198
0.30503	0.764673	1.02001	0.537205	0.379821	0.00683613	0.430932	0.867396	0.688331	0.584364	0.295308	0.664025	0.464226	0.437676	0.903174	0.353134	0.307146	0.525988	0.904717	0.819984	0.353011	0.584364	0.295308	0.664025
-0.0121577	0.172665	0.806934	0.651461	0.305225	0.409531	-0.153962	0.601055	0.438722	0.638582	0.193199	0.798968	0.0653551	0.435088	0.82741	0.839681	0.300677	0.827069	0.491362	0.14962	0.928996	0.638582	0.193199	0.798968
-0.102618	0.667356	0.666045	0.469382	0.734919	0.601903	0.0749412	0.992002	0.643287	0.759102	-0.318748	0.602789	-0.0657626	0.175524	0.829333	0.808346	0.171014	0.452102	0.643247	0.141861	0.48796	0.759102	-0.318748	0.602789
0.219442	0.643067	1.35408	-0.212717	0.720204	0.583882	0.275979	0.555546	0.371899	0.867281	0.48193	0.760595	-0.00150456	0.379294	0.712901	0.923706	0.135646	0.797819	0.643235	0.160572	0.34724	0.867281	0.48193	0.760595
-0.510965	0.720985	0.602044	0.260572	0.561957	0.439489	0.625434	0.864358	0.932821	0.758818	0.649349	0.519339	0.181476	0.38469	0.833244	0.801886	0.471811	0.705992	0.753743	0.642516	0.700548	0.758818	0.649349	0.519339
-0.0915427	0.525681	1.11689	0.391447	0.794782	0.58771	0.50477	0.740698	0.726779	0.622355	-0.0597372	0.738807	0.488924	0.521843	0.896149	0.999478	0.242554	0.668345	0.904511	0.0880507	0.876193	0.622355	-0.0597372	0.738807
0.148271	0.351303	0.872572	0.170371	0.418913	0.548575	0.575761	0.674333	1.1358	1.00896	0.999295	0.78819	0.450522	0.348227	0.658707	0.708795	0.34213	0.537692	0.028585	0.112354	0.556351	1.00896	0.999295	0.78819
-0.0321674	0.49282	0.841396	-0.0951961	0.892635	0.860161	0.72712	0.566484	0.378758	0.382792	0.900762	0.910446	0.433717	0.477467	0.440346	0.610485	-0.00593381	0.33519	0.745529	0.112091	0.230272	0.382792	0.900762	0.910446
0.0208707	0.600939	1.14093	0.349614	0.856998	0.744101	0.476472	0.722426	0.465837	0.460616	0.285532	1.12431	0.325676	0.179643	0.632167	0.447068	0.453587	0.636087	0.446209	0.263045	0.556528	0.460616	0.285532	1.12431
0.23721	0.879479	0.935026	0.352713	0.67836	0.569253	0.230038	0.286702	0.942644	0.24877	0.408815	0.530463	0.518818	0.420731	0.584231	0.297046	0.380052	0.455318	0.45569	-0.110316	0.592791	0.24877	0.408815	0.530463
-0.0992211	0.00784353	0.608296	0.365551	0.305353	0.562598	0.314474	0.574691	1.26582	0.546771	-0.0692794	0.585304	0.280653	-0.129657	0.700236	0.183497	0.572589	0.531913	0.413669	0.370067	0.318963	0.546771	-0.0692794	0.585304
-0.0799549	0.0357977	0.242291	0.686429	0.788289	0.758465	0.462039	0.402625	0.384716	1.12922	0.914774	0.9151	-0.231906	0.422224	0.518091	-0.173588	0.354823	0.376906	0.425703	-0.118241	0.63428	1.12922	0.914774	0.9151
0.255684	0.984233	1.04642	0.724337	0.861281	0.667874	0.0365078	0.762862	1.04441	0.376453	0.581242	0.899355	-0.0609097	0.495763	0.603095	0.407111	0.270783	0.573054	0.179482	0.00372527	0.460123	0.376453	0.581242	0.899355
0.388806	0.247611	0.910846	0.302656	0.8336	0.677142	0.109296	0.345122	0.493604	0.640979	0.147051	1.18598	0.172645	0.682079	0.710751	0.199985	0.498512	0.497063	0.660073	0.0623497	0.355021	0.640979	0.147051	1.18598
0.176955	-0.0212851	0.452748	0.400384	0.677066	0.725307	-0.080811	0.0609954	0.411067	0.768312	0.754184	0.873253	0.535005	0.322339	1.49686	0.969995	0.458329	0.65119	0.39611	0.179708	0.461985	0.768312	0.754184	0.873253
0.046144	0.362347	0.850869	0.707569	0.415856	1.18583	0.186674	0.475769	0.411807	1.00234	0.542654	0.606761	0.461313	0.265056	1.25991	0.817362	0.558821	0.544158	0.192749	0.32917	0.670671	1.00234	0.542654	0.606761
0.0981773	0.612274	0.69083	0.147161	0.187049	0.48514	0.61565	0.487724	0.896744	0.213917	-0.220511	0.61496	0.66103	0.263845	0.428991	0.947454	0.547214	0.645212	0.622893	0.250192	0.445033	0.213917	-0.220511	0.61496
-0.272249	0.64991	0.75624	0.209926	0.480121	0.690166	0.0614885	0.88426	1.04148	0.400875	-0.620296	0.397679	0.255529	0.348229	1.35159	-0.183562	0.481083	0.666085	0.242816	0.22635	0.227635	0.400875	-0.620296	0.397679
0.289153	0.0894053	1.12453	0.511981	0.494264	0.73765	0.00401472	0.727657	0.400615	0.505882	0.0338082	0.882208	0.488482	0.417356	1.17801	0.213502	0.533235	1.0077	0.723772	0.0804327	0.216063	0.505882	0.0338082	0.882208
-0.260775	0.253221	1.57777	0.177214	0.159954	0.848497	0.0310194	0.52237	0.257814	0.626221	-0.080022	0.764442	0.637733	0.485999	0.538364	0.489457	1.04212	0.901144	-0.00728515	0.394564	0.437112	0.626221	-0.080022	0.764442
-0.131548	0.743377	1.55658	0.440174	0.340566	0.991906	0.872624	0.500344	1.44808	0.479209	0.0132317	0.788633	0.480272	0.177814	0.492905	0.417297	0.746407	0.856085	0.275196	0.419686	0.632308	0.479209	0.0132317	0.788633
-0.104508	0.375651	1.11581	0.1864	0.715375	0.879967	-0.110539	0.577619	1.02131	0.706869	0.213403	1.03757	0.57053	0.640518	0.64592	0.472395	0.589379	0.462722	0.737382	0.850838	0.264631	0.706869	0.213403	1.03757
-0.0728227	1.37011	0.747809	0.669599	0.66643	1.05219	0.532812	0.139052	0.625281	0.815351	-0.0677395	0.669912	0.925143	1.10757	0.911315	0.230183	0.913592	0.412426	0.493907	0.332845	0.564892	0.815351	-0.0677395	0.669912
0.105708	0.543816	1.15874	0.423987	0.465758	0.960964	0.740331	0.487287	1.1602	0.575016	-0.0212875	0.827091	0.383321	0.359088	0.341327	0.0779223	0.609631	0.764549	0.854543	1.21417	0.593272	0.575016	-0.0212875	0.827091
-0.0186738	0.605684	1.04334	0.220663	0.269172	0.725102	0.386243	0.534837	0.194898	0.879778	0.736686	0.554817	0.418248	0.314692	1.40313	0.763071	0.80731	0.415832	0.267091	0.271762	0.578176	0.879778	0.736686	0.554817
0.385994	0.46774	1.1315	0.907498	0.506869	0.797609	1.23861	1.2867	1.08493	1.53428	1.39234	0.86899	0.710326	0.663963	0.156519	0.849162	0.729027	0.768721	1.03828	0.743031	0.721647	1.53428	1.39234	0.86899
0.26943	0.31293	0.958218	0.442862	0.629144	0.51179	0.235921	0.820071	0.644882	0.508861	0.147666	1.01224	0.500567	0.450216	0.576028	0.0576797	0.554954	0.660941	1.0407	0.0603221	0.585358	0.508861	0.147666	1.01224
0.0387843	1.11085	1.04481	0.405931	0.256382	0.769997	0.192528	0.855909	0.672087	0.638611	0.0251785	0.65711	0.344388	0.274257	0.378984	0.872228	0.160267	1.01273	0.52231	0.0393595	0.560385	0.638611	0.0251785	0.65711
-0.0349827	0.739052	1.27975	0.50822	0.132186	0.345013	0.10121	0.37897	0.547279	0.44089	0.248092	0.532337	0.388466	0.166686	0.596468	0.33579	0.251996	0.540555	0.476702	0.313154	0.448873	0.44089	0.248092	0.532337
-0.104121	0.899728	0.816819	0.369018	0.358082	0.238147	0.651079	0.481806	0.823745	0.611545	0.415996	1.01807	0.552861	0.73129	0.55675	0.163538	0.0719002	0.358543	0.506218	0.71706	0.917074	0.611545	0.415996	1.01807
-0.00848178	0.401933	0.695638	0.407294	0.302254	0.315086	0.364624	0.372437	0.7136	0.748548	0.340856	1.12239	0.343647	0.352056	0.793339	0.735362	0.0523878	1.0072	0.38772	0.474227	0.714164	0.748548	0.340856	1.12239
0.040002	0.782572	0.346851	0.363283	0.702261	0.698975	0.840037	0.522568	0.787001	0.178834	0.159436	0.690794	0.349156	0.117243	0.582287	0.616795	0.020128	0.239698	0.566813	0.501005	0.739545	0.178834	0.159436	0.690794
0.136266	0.743465	0.974281	-0.668577	0.393276	0.891506	0.465654	0.0214819	0.528574	0.482585	0.203464	0.975564	0.112922	0.666447	0.480134	0.441368	-0.0593701	0.464806	0.438127	0.584796	0.598181	0.482585	0.203464	0.975564
-0.190424	0.745428	0.508864	0.575482	0.213874	0.343173	0.532962	0.3719	0.696797	0.939176	0.345502	0.725112	0.418209	0.0714617	0.481264	0.668886	0.413074	0.716023	0.8188	0.503903	0.640323	0.939176	0.345502	0.725112
-0.0466265	0.609939	0.882043	0.3451	1.07515	0.361454	0.729621	0.164254	0.74876	0.689991	0.225149	1.1671	0.288862	0.620308	0.317788	0.738418	0.0715899	0.169348	0.69086	0.655287	0.658075	0.689991	0.225149	1.1671
0.06055	0.487411	0.906061	0.218169	0.264647	0.672689	0.882214	0.13553	0.902979	0.502625	-0.0795497	0.949838	0.476018	0.518998	0.0949645	0.871943	0.228099	0.761143	0.0510109	0.403388	0.883843	0.502625	-0.0795497	0.949838
0.0485962	0.659846	0.608921	-0.231239	0.479087	0.711319	0.171692	0.096934	0.562729	0.422208	-0.000824022	0.882111	0.377813	0.398468	0.314764	0.518492	-0.0689321	0.135214	0.547414	0.207438	0.325948	0.422208	-0.000824022	0.882111
-0.169985	0.688253	0.837937	0.364886	0.639289	1.36488	-0.396607	0.235301	0.641141	0.528967	0.380299	1.03304	0.480549	0.314981	0.138147	0.468104	0.268963	0.51587	0.381537	0.471324	0.551935	0.528967	0.380299	1.03304
-0.175092	0.685503	0.996896	0.306773	0.499272	0.569331	-0.255926	0.438819	0.319204	0.681691	-0.0429	0.811522	0.826861	0.496511	0.417194	0.551889	0.150784	0.542371	0.721257	0.231921	0.651463	0.681691	-0.0429	0.811522
-0.0039083	-0.143969	0.414951	0.89542	0.2026	0.449319	0.116049	1.01432	0.667288	0.572466	0.870056	1.22111	0.617753	0.138355	0.482322	0.408642	0.0589495	0.52151	0.503181	0.513542	0.555117	0.572466	0.870056	1.22111
0.0382771	0.229743	0.135064	0.520239	1.29237	0.572255	0.240556	0.947532	0.567139	0.29843	0.339835	0.948614	0.281567	0.354399	1.10959	0.151569	0.351562	0.454247	0.482397	0.285416	0.71405	0.29843	0.339835	0.948614
-0.0288794	0.944433	0.848722	0.351222	0.981649	0.87101	-0.115841	0.872517	0.617294	0.380851	-0.3968	1.02345	0.363938	0.63143	1.04535	0.531903	0.0608731	0.199852	0.148849	0.288719	1.00426	0.380851	-0.3968	1.02345
-0.0642799	0.127599	0.750618	0.187217	0.541136	1.02175	0.592088	0.556113	0.640433	0.517454	0.462023	0.876326	0.702971	0.79889	0.487324	0.232607	0.257012	0.512447	0.500265	0.489119	0.751129	0.517454	0.462023	0.876326
-0.0227431	0.213791	0.189046	0.31302	0.565728	0.873481	-0.147449	0.5571	0.42281	0.220991	0.258897	0.534548	0.401102	0.649629	0.372375	0.888057	0.308322	0.631776	0.697203	0.447998	0.583426	0.220991	0.258897	0.534548
0.0539597	0.624655	0.636155	-0.135923	0.508102	0.638468	0.302594	1.00071	0.585373	0.322897	-0.330035	0.85135	0.591944	0.430855	0.652423	0.510285	0.213904	0.608681	0.123899	0.680646	0.492449	0.322897	-0.330035	0.85135
-0.0592537	0.481402	0.423908	0.711725	0.320787	0.664866	0.791508	1.18509	0.700258	0.518516	0.664485	0.843369	0.855444	0.00618133	0.326038	0.380866	0.170816	0.65279	0.444435	0.692543	0.710839	0.518516	0.664485	0.843369
-0.104129	0.464434	0.563896	0.707098	0.626191	0.96174	-0.468505	0.630262	0.692784	0.92593	0.597127	1.15447	0.314362	0.72616	0.57967	-0.0249699	0.0753623	0.378189	0.177531	0.710254	0.560446	0.92593	0.597127	1.15447
-0.167075	0.151485	0.720499	0.182404	0.601459	1.27186	0.782406	1.16569	0.209448	0.60212	-0.16858	1.1703	0.30806	0.640617	0.542244	0.135753	0.408923	0.707158	0.747031	0.494725	0.319069	0.60212	-0.16858	1.1703
-0.0878789	0.495349	1.5014	0.632015	0.00430242	0.872145	0.809576	0.83678	0.403022	0.76571	0.690827	1.13884	0.267234	0.0508624	0.313395	0.368094	0.269848	0.662282	0.054217	0.416153	0.367579	0.76571	0.690827	1.13884
0.32789	0.607916	1.29217	0.672761	0.340915	0.894881	0.181065	0.708299	0.748385	0.548161	0.193136	0.897407	0.5047	0.0505601	0.338694	0.409835	0.26825	0.868474	0.485175	0.49787	0.474786	0.548161	0.193136	0.897407
-0.0568616	0.344641	1.25813	0.0208683	0.337226	0.969622	0.785098	0.602056	0.772918	0.371847	0.0110119	1.1745	0.54722	0.264653	0.355395	0.724025	0.0443433	0.680222	0.996758	0.703082	0.672539	0.371847	0.0110119	1.1745
0.52654	0.934552	0.548912	0.371093	0.778554	0.627025	0.59638	0.763505	0.869174	0.754389	0.672288	1.2988	0.748641	0.620189	0.612818	0.279697	0.437363	0.706508	0.365793	0.747148	0.650898	0.754389	0.672288	1.2988
-0.088555	0.444959	0.830863	0.712337	0.7466	1.15183	0.177334	0.672138	0.757908	0.814661	0.430636	1.05163	0.38112	0.793626	0.835334	0.316743	0.337459	0.874146	0.966689	0.467212	0.73473	0.814661	0.430636	1.05163
0.0597186	0.539245	0.811338	1.23416	0.160424	1.01304	0.429703	1.07498	0.594926	0.28848	-0.0532614	0.287047	0.476197	0.418523	0.168097	1.01088	0.332494	0.796634	0.256607	1.04749	0.995077	0.28848	-0.0532614	0.287047
-0.0289699	0.553089	1.1367	0.145548	0.678729	0.901658	0.0764517	0.435946	0.437123	0.454692	-0.12837	0.555093	0.399603	0.775679	0.185726	0.581465	0.357003	0.890251	0.93296	0.685318	0.517903	0.454692	-0.12837	0.555093
0.148504	0.3494	0.754284	0.81565	1.2046	0.970347	1.324	1.21949	1.26004	0.808718	-0.103108	0.85459	0.206418	0.494626	0.585617	0.431128	0.286286	1.09955	1.1442	0.480475	0.815021	0.808718	-0.103108	0.85459
0.258575	1.37999	1.37866	0.11207	0.686738	0.841137	0.0489668	0.620178	0.745163	0.303766	-0.0798067	0.483137	0.310261	0.701712	0.184787	0.929997	0.73506	0.712712	0.95131	0.519955	0.724789	0.303766	-0.0798067	0.483137
0.545834	0.433775	1.10784	0.301965	0.596911	1.23434	0.408267	0.506287	0.461087	0.206986	0.207873	0.916565	0.12961	-0.171579	0.457922	0.213585	0.552725	0.745726	0.814876	0.440297	0.461683	0.206986	0.207873	0.916565
0.307729	1.14911	1.22387	0.623585	0.451017	0.815852	0.461022	0.164235	0.275523	0.345635	0.226838	1.08316	0.144226	0.135527	0.721334	0.184701	0.402602	0.402976	0.70201	0.605923	0.654669	0.345635	0.226838	1.08316
1.19898	0.705123	0.841568	0.542235	0.373825	0.477518	0.866185	0.282379	0.580574	0.682173	0.523384	1.27026	0.665687	0.548347	0.850771	0.167114	0.565242	0.411468	0.888748	0.878679	1.12705	0.682173	0.523384	1.27026
0.933438	0.779868	0.801231	0.454414	-0.124241	0.566491	0.119911	0.483541	0.747047	0.895719	0.659306	1.42819	0.223129	0.430256	0.924384	0.307596	0.421613	0.695899	0.378561	0.583589	0.479825	0.895719	0.659306	1.42819
0.43556	0.379956	0.501713	0.258846	0.0934449	0.932131	0.623972	0.383558	0.967612	0.398411	0.452002	1.10514	0.141968	0.183342	0.658548	0.459146	0.541604	0.49369	0.713572	0.55034	0.736209	0.398411	0.452002	1.10514
0.638656	0.804836	0.868352	-0.541656	0.223308	0.500427	0.554341	-0.0366319	0.76463	0.559708	0.357105	1.33222	0.162895	0.446013	0.665442	0.267114	0.625178	0.472929	0.658423	0.528123	0.715585	0.559708	0.357105	1.33222
0.234166	0.448949	0.997149	0.559971	0.2981	0.536049	0.67363	0.226077	0.33683	0.329139	0.277745	0.926672	0.36965	0.550599	0.543894	0.322542	0.235331	0.737333	0.752803	0.964784	0.425721	0.329139	0.277745	0.926672
0.0629508	0.542913	1.00529	0.338714	-0.0152947	0.664089	0.573275	0.0549548	1.00324	0.734371	0.592846	1.33305	0.393254	0.457658	0.56932	0.232314	0.346978	0.549779	0.733334	0.393691	0.257154	0.734371	0.592846	1.33305
0.453688	0.812117	1.07159	0.256464	0.127334	0.755882	0.937293	0.0952357	0.574093	0.330159	0.0430804	1.11971	0.614956	0.691153	0.250853	0.409228	0.215525	0.553858	-0.0388396	0.422094	0.417802	0.330159	0.0430804	1.11971
0.583434	0.78552	0.734005	0.263385	0.0885593	0.565683	0.400786	0.164428	0.722261	0.426446	0.294981	1.1044	0.452595	0.363884	0.313071	0.465202	0.225769	0.718279	0.598126	0.316954	0.105352	0.426446	0.294981	1.1044
0.673272	0.791198	1.34586	0.627372	0.182182	0.816363	-0.245182	0.0986784	0.593463	0.573302	0.519144	1.53466	0.526414	0.250531	0.351627	0.181702	0.531557	0.750718	0.462506	0.594783	0.468429	0.573302	0.519144	1.53466
0.451203	0.274575	1.07125	0.240635	0.446601	0.387694	-0.0290176	0.281844	0.127088	0.718213	0.198084	0.835373	0.758731	0.413949	0.45269	0.116807	0.580537	1.16511	0.516129	0.145282	0.329705	0.718213	0.198084	0.835373
0.032062	-0.0383224	0.446827	0.524561	0.310883	0.443056	0.183782	0.372108	0.342452	0.298842	0.53085	1.11253	0.55693	0.365964	0.562594	-0.224066	0.522616	1.48549	0.404115	0.781082	0.211638	0.298842	0.53085	1.11253
0.497212	0.30995	0.540812	0.465562	0.171358	1.0723	0.313331	0.678234	0.150672	0.607648	0.167437	1.26726	0.17362	0.206229	0.861905	-0.176593	0.1852	1.34352	0.35539	0.124394	0.343164	0.607648	0.167437	1.26726
0.303412	0.482332	1.0153	0.689816	0.332466	0.868833	-0.237525	0.26234	0.498843	0.34395	-0.0552889	1.60467	0.284256	0.271626	1.01409	0.0847512	0.25982	0.526494	0.158591	0.168682	0.290029	0.34395	-0.0552889	1.60467
-0.170623	0.475448	0.950118	0.576843	0.289566	0.662763	0.518409	0.673838	0.193711	0.705344	0.555238	1.8233	0.683046	0.838331	0.626682	0.108014	0.0921246	0.435165	0.664614	0.374115	0.377385	0.705344	0.555238	1.8233
-0.229973	0.449459	0.356985	0.466647	0.668756	0.546569	-0.175649	0.222212	0.292913	0.13775	0.237074	1.03681	0.716214	0.347544	0.713525	0.328127	0.371616	0.31886	0.384584	0.35258	0.332474	0.13775	0.237074	1.03681
0.267314	0.34389	0.744615	-0.0783062	0.45898	0.621493	0.319998	0.828015	0.136123	0.371507	-0.178177	1.08998	0.616179	0.452418	0.748884	0.462452	0.280786	0.650822	0.28034	0.49315	0.068477	0.371507	-0.178177	1.08998
-0.0121253	0.287401	0.555209	0.833839	0.482059	0.503171	0.977899	0.622861	0.327799	0.305071	0.90067	1.05847	1.21614	-0.0725166	0.377607	0.409136	-0.0757506	0.758216	0.784306	0.427796	0.264678	0.305071	0.90067	1.05847
0.206513	0.00227376	0.768235	0.474805	0.372846	1.17642	-0.191084	0.483597	0.730256	0.23951	0.542072	1.12602	0.454414	0.377388	0.818256	0.128632	0.649428	0.579962	0.0644514	0.827706	0.726577	0.23951	0.542072	1.12602
0.353971	0.586002	0.814623	0.427162	0.258085	0.768479	0.998664	0.780364	-0.111988	0.393928	0.0344382	1.24532	0.57688	0.334577	0.787532	-0.013459	0.300571	0.65955	0.399818	0.369607	0.0143842	0.393928	0.0344382	1.24532
0.0806136	0.505209	1.32747	0.218484	0.241506	0.771748	1.00661	0.481354	0.29724	0.338656	1.11834	1.26642	0.999234	-0.0374553	0.404538	-0.188544	0.336124	0.593847	-0.182499	0.353624	0.329049	0.338656	1.11834	1.26642
0.101221	0.0578319	1.20164	0.270166	0.150116	1.23962	0.359483	0.617023	0.574181	0.642857	0.656305	1.40391	0.442247	-0.0172181	0.324188	0.265455	0.711721	0.590604	0.210979	0.496506	0.0895742	0.642857	0.656305	1.40391
-0.0050004	0.253067	0.797452	0.308779	0.165915	0.620188	0.546915	0.315297	0.514867	0.364183	0.220426	1.54109	0.98305	0.236495	0.420326	-0.290266	0.0186784	0.71502	0.818026	0.939993	0.831121	0.364183	0.220426	1.54109
0.0393692	0.425421	0.678901	0.75265	0.40938	0.864394	0.854817	0.545085	0.934152	0.593096	1.0369	1.45889	1.02526	0.809249	1.13499	0.6865	0.508389	1.15992	0.11614	0.865204	0.632566	0.593096	1.0369	1.45889
0.307904	0.0489699	0.84684	0.424053	-0.101333	1.28126	0.13233	0.552594	0.614873	0.411319	0.84766	1.51074	0.553759	0.46578	0.772535	-0.325543	0.455188	0.586946	0.992738	0.812995	0.623955	0.411319	0.84766	1.51074
-0.0621731	0.45682	1.05048	1.22486	0.865831	1.34468	0.567844	0.720956	0.305502	0.415536	0.0173513	0.703725	0.593149	0.377752	0.489277	0.204308	0.342217	0.288732	-0.0516052	0.559346	0.594507	0.415536	0.0173513	0.703725
0.250398	0.21633	1.07651	0.533149	-0.225614	0.661691	0.0119521	0.369466	0.275601	0.471426	-0.0424086	1.14866	0.545429	0.366305	0.252448	0.0957009	0.285856	0.829041	1.20498	0.956894	0.608604	0.471426	-0.0424086	1.14866
0.417079	-0.0739027	0.874368	0.789043	0.425363	0.993854	1.07238	0.799922	0.6686	0.548286	0.138451	1.29999	0.451785	0.402211	0.705787	-0.0550408	0.575714	0.966534	1.16986	0.579764	0.645342	0.548286	0.138451	1.29999
0.370841	0.545713	1.12694	0.217885	0.217643	0.778504	0.189203	0.319518	0.527056	0.40497	-0.0477438	0.948805	0.925657	0.622362	0.567569	0.31078	0.336914	0.369859	1.30774	0.796238	0.338822	0.40497	-0.0477438	0.948805
-0.0381192	0.851865	1.04643	0.927923	0.397102	1.14983	1.00997	0.828243	1.07306	0.550215	0.764152	1.09165	0.727646	0.727735	0.921448	0.320023	0.0691832	0.544286	0.893122	0.926334	0.828016	0.550215	0.764152	1.09165
0.540752	0.577985	0.561002	0.186499	0.646862	0.783476	0.101348	0.48589	0.372293	0.313019	0.36306	0.600426	0.203401	0.0832286	0.499433	0.547885	0.394901	0.727182	0.826671	0.362683	0.786726	0.313019	0.36306	0.600426
0.557178	1.00565	0.920612	0.605831	0.460456	0.410436	0.382601	1.00514	0.594452	0.792355	0.408885	0.833649	0.158944	0.247869	0.568041	0.249904	0.551517	1.16357	1.18596	0.451464	0.798788	0.792355	0.408885	0.833649
1.03184	1.09492	0.475986	0.660005	0.407289	0.252471	0.585554	0.640499	0.333368	0.379773	0.21171	0.666749	0.495648	0.330795	0.829563	0.184008	0.129532	1.02755	0.902588	0.7549	0.863699	0.379773	0.21171	0.666749
1.76125	1.19669	0.615552	0.511013	-0.244868	0.376828	0.359533	1.1056	0.241077	0.731245	0.143268	0.835968	0.412436	0.0449275	0.758464	0.449825	0.470978	0.842175	0.886006	0.288455	0.693013	0.731245	0.143268	0.835968
0.296398	0.809016	0.460437	0.660522	0.148152	0.878489	0.70708	0.660558	0.259944	0.272824	0.362377	0.605433	0.176817	0.342213	0.326975	0.153742	0.554543	0.707967	0.488992	0.369291	0.777767	0.272824	0.362377	0.605433
0.598289	0.935274	0.549907	-0.246402	0.408928	1.04929	0.270949	0.693162	0.240844	0.86044	0.6064	0.774082	0.0626704	0.254527	0.525593	0.304833	0.188905	1.1745	0.868984	0.232057	0.597369	0.86044	0.6064	0.774082
0.615323	0.658604	0.560941	0.223165	0.29757	0.609033	0.415078	0.840007	0.800977	0.504802	0.609197	0.715889	0.309874	0.340014	0.220328	0.278203	0.0409413	1.14858	0.73693	0.72506	0.559873	0.504802	0.609197	0.715889
0.283426	0.698355	0.401357	0.452632	0.078145	0.526554	0.371296	0.485217	0.432435	0.579612	0.0852679	0.69664	0.179166	0.0677496	0.266578	0.32928	0.337266	0.627241	1.02886	0.129419	0.386016	0.579612	0.0852679	0.69664
0.445097	0.781997	1.10214	0.0404852	0.0847853	0.961704	0.550735	0.671436	0.417081	0.862309	0.984466	0.933333	0.516286	0.257487	0.262056	0.263491	0.468762	0.818285	0.269907	0.2521	0.374734	0.862309	0.984466	0.933333
0.822119	1.02921	0.643041	0.435718	0.38076	0.695952	0.12123	0.395981	0.195287	0.700244	0.672637	0.898353	0.345131	0.0514865	0.272034	0.0547873	-0.130053	0.438993	0.556508	0.371741	0.330714	0.700244	0.672637	0.898353
0.843466	0.745275	0.798645	0.720834	0.11678	1.21866	-0.061128	0.562995	0.755918	0.801063	0.0821469	1.06951	0.723197	-0.0973784	0.375899	0.159109	0.714759	0.659836	0.798225	0.269431	0.632988	0.801063	0.0821469	1.06951
0.405464	0.259672	0.497952	0.633066	0.848863	0.761549	0.245945	0.181689	0.0348754	1.07009	0.515263	0.640955	0.516051	0.0528604	0.469949	0.504149	0.478926	0.484598	0.389495	0.325742	0.264854	1.07009	0.515263	0.640955
0.0345165	-0.0311965	0.371998	0.267201	0.187767	0.703295	0.241735	0.566923	0.549573	0.425967	-0.0136949	0.601714	0.499597	-0.230575	0.717394	0.297769	0.214529	0.636648	0.565349	0.629126	0.361177	0.425967	-0.0136949	0.601714
0.543473	0.201921	0.319398	0.59624	0.210254	0.502691	0.0992971	0.477022	0.912176	0.693732	0.2999	1.01865	0.285295	0.450352	0.639416	-0.018068	0.2591	0.453102	0.392632	0.226214	0.41998	0.693732	0.2999	1.01865
-0.147931	0.60221	0.459258	0.76091	0.357309	0.816034	-0.156809	0.398104	0.104608	0.939013	1.10795	0.97399	0.191317	0.253094	1.10322	0.193784	0.0239234	0.8197	0.482942	0.122681	0.438705	0.939013	1.10795	0.97399
-0.40751	0.182198	0.491746	0.834813	0.347062	0.788085	0.490782	0.430024	0.539019	0.706007	-0.213441	1.05641	0.59424	0.652496	0.771567	0.141132	0.775789	0.752206	0.720337	0.258947	0.503474	0.706007	-0.213441	1.05641
-0.350738	0.425694	0.192381	0.563255	0.967774	1.06971	-0.0629308	-0.0934295	0.114264	0.202121	0.295788	0.87705	0.441348	0.371336	0.33808	0.543866	0.815935	1.34813	0.334719	0.559819	0.280846	0.202121	0.295788	0.87705
-0.137034	0.391267	0.48032	0.0521151	0.557075	0.775441	0.185318	0.575829	0.602397	0.855739	1.04926	0.643021	0.375644	0.306836	0.542771	0.215316	0.752022	0.810937	0.235001	0.226389	0.217884	0.855739	1.04926	0.643021
-0.228681	0.226745	0.257613	0.829793	0.231691	0.688819	0.58497	0.46321	0.593571	0.122922	0.0799634	0.551378	0.68443	0.0822333	0.514751	0.117907	0.578179	1.16239	0.975662	0.351838	0.338269	0.122922	0.0799634	0.551378
-0.0171586	0.107401	0.458475	0.296693	0.396679	0.870485	-0.489596	0.225241	0.158803	0.517223	-0.532894	0.500588	0.214491	0.280052	0.572408	-0.158839	0.713295	0.698707	0.333534	0.721071	0.801129	0.517223	-0.532894	0.500588
-0.152731	0.443355	0.36397	0.823166	0.257366	1.26113	0.781297	0.801519	0.334669	0.657385	0.95976	0.930157	0.289315	0.268134	0.520755	0.0189712	0.564041	1.23797	0.346688	0.391266	0.235275	0.657385	0.95976	0.930157
-0.022414	0.36367	0.730373	0.371295	0.389255	0.885938	0.746791	0.695505	0.593287	0.340588	0.418706	0.880015	0.528162	0.0218309	0.19238	0.940404	0.931343	1.23132	-0.090262	0.00864566	0.327653	0.340588	0.418706	0.880015
-0.00502376	0.179237	0.714655	-0.0718771	-0.00268701	0.815822	0.161612	0.579513	0.362006	0.825824	0.0599083	0.815956	0.434057	-0.0501015	0.370429	0.00830941	0.76386	1.44025	0.475205	0.243716	0.744693	0.825824	0.0599083	0.815956
-0.273443	0.224888	0.537776	0.420591	0.258196	0.795515	0.800565	0.752923	0.325939	1.033	1.0736	1.04209	0.823946	0.266248	0.307939	0.668364	0.58911	0.8903	0.768823	0.613034	1.07606	1.033	1.0736	1.04209
-0.179217	0.476624	0.150748	0.458266	0.444612	0.592991	0.489769	0.273223	0.663019	0.531122	0.116244	0.667898	0.500161	0.565646	0.491909	-0.240935	0.683747	0.900949	0.491556	0.49384	0.367151	0.531122	0.116244	0.667898
-0.0623604	0.233899	0.509131	0.374804	-0.181302	0.792265	0.175106	0.843325	0.155445	0.594154	0.126625	0.784102	0.376704	0.259019	0.677793	1.05841	0.917605	1.35887	1.14483	0.490578	0.852117	0.594154	0.126625	0.784102
-0.194624	0.273745	0.376813	0.592772	0.778556	0.95846	0.396357	0.66708	0.801506	0.342397	0.233524	0.547603	0.563005	0.213744	0.2637	0.859514	0.565669	0.330775	0.029507	0.331808	0.487507	0.342397	0.233524	0.547603
-0.0380579	0.328195	0.493483	0.450701	-0.316965	0.532048	-0.1054	0.709063	0.266804	0.779508	0.619819	0.756762	0.59314	0.752864	0.138072	0.405385	1.05753	0.773228	0.95089	0.636421	0.626456	0.779508	0.619819	0.756762
0.151597	-0.0072432	0.525188	0.53283	0.316698	0.627697	0.899698	0.603622	0.748641	0.990923	0.765168	1.10622	0.282091	0.157011	0.542482	0.464632	0.434006	1.02856	0.945975	0.235263	1.25959	0.990923	0.765168	1.10622
0.00988033	0.565741	0.794615	0.149105	0.391503	0.956753	-0.0936843	0.744395	0.34934	0.556773	0.440033	1.76646	0.406371	0.727264	0.374734	0.443166	0.984248	0.681769	0.941127	0.487958	0.340196	0.556773	0.440033	1.76646
0.14709	0.922353	0.792061	0.420881	0.31599	1.28975	0.812278	0.513688	0.766914	0.455484	-0.184913	0.542586	0.864657	0.668533	0.84703	0.585148	0.516137	0.740843	0.799858	0.78817	0.802173	0.455484	-0.184913	0.542586
0.896639	1.35125	0.765559	0.847997	0.924055	0.798732	0.725061	0.369087	0.513326	0.853114	0.110698	1.00369	0.909562	0.772999	0.895635	-0.260024	0.308699	0.456429	0.977729	1.15572	0.750938	0.853114	0.110698	1.00369
0.539247	0.29284	0.459227	0.304256	0.424388	0.785987	0.113222	0.0297911	0.374713	0.114826	0.724619	0.657177	0.176237	0.029113	0.508021	0.82432	0.332031	0.684913	0.599007	0.502623	0.703584	0.114826	0.724619	0.657177
0.665956	1.29152	0.40643	0.59218	0.341697	0.289203	0.573581	-0.044581	0.760526	0.441444	0.476083	0.780357	0.138114	0.128876	0.877463	0.270906	0.761496	0.770481	0.71223	0.347629	0.620002	0.441444	0.476083	0.780357
0.7861	0.682152	0.515786	0.636161	0.511467	0.305906	0.724433	-0.228324	0.44625	0.200359	0.407677	0.715773	0.500273	-0.0799981	0.834884	0.486228	0.161296	0.626152	1.02628	0.824221	0.972904	0.200359	0.407677	0.715773
1.28433	0.817548	0.502102	0.595643	0.350342	0.34311	-0.0571038	0.197456	0.260909	0.753152	0.244635	0.806205	0.309922	0.0237077	0.920822	0.992317	0.469042	1.086	0.361153	0.209624	0.526155	0.753152	0.244635	0.806205
0.246421	0.353271	0.784333	0.35786	0.552183	0.497498	0.357719	-0.0683112	0.431076	0.339326	0.744323	0.588111	0.337647	-0.11475	1.01938	0.869259	0.182666	0.749194	0.591266	0.0848273	0.686979	0.339326	0.744323	0.588111
0.445833	0.73131	0.304283	-0.47287	0.13838	0.846941	0.309357	0.199221	0.395951	0.956056	0.508662	0.868251	0.47473	0.109237	0.844474	0.99316	0.0634852	0.996195	0.493197	0.238532	0.717253	0.956056	0.508662	0.868251
0.636946	0.462554	0.601693	0.664266	0.293015	0.369439	1.22373	-0.0110845	0.939187	0.549436	0.556987	0.820053	0.48269	0.0972626	0.852784	0.588596	0.248906	0.944043	1.03894	0.759415	0.633615	0.549436	0.556987	0.820053
0.2439	0.497578	0.506484	0.42544	0.619354	0.294075	0.422645	0.0151743	0.600676	0.643256	0.352324	0.698754	0.461711	-0.257384	0.687947	1.02846	0.243365	0.784113	0.866692	-0.129038	0.233384	0.643256	0.352324	0.698754
0.223165	0.839796	0.459898	0.251382	0.220897	0.652089	1.02805	-0.173667	0.540112	0.721524	0.54004	1.20179	0.0682299	0.221352	0.38505	1.15905	0.584347	0.787824	-0.0980716	0.0623283	0.290862	0.721524	0.54004	1.20179
0.768379	0.729255	1.10593	0.0963977	0.0232936	0.525486	0.63505	0.273557	0.358364	0.620458	0.29666	1.04709	0.55075	-0.46372	0.459059	0.747189	-0.118749	0.775167	0.557267	0.211049	0.321726	0.620458	0.29666	1.04709
0.733437	0.84685	0.552148	0.556341	0.397338	0.990272	0.258742	0.20718	0.828114	0.802498	0.0803665	1.12984	0.528049	0.0597556	0.616863	0.456916	0.792291	0.890627	0.373982	0.198311	0.57285	0.802498	0.0803665	1.12984
0.345704	0.213729	0.279004	0.253447	0.347282	0.555849	0.0673423	-0.19737	0.314615	0.895015	0.621	0.64705	0.476122	-0.175668	0.822955	0.598482	0.418694	0.836436	0.550893	0.261632	0.519606	0.895015	0.621	0.64705
-0.159548	0.128126	0.87288	0.72184	0.326028	0.6311	0.156552	-0.0488264	0.874069	0.429447	0.151516	0.612352	0.572108	0.162811	0.645229	0.299742	0.419808	1.05544	0.525693	0.844398	0.471878	0.429447	0.151516	0.612352
0.305799	0.160238	0.843623	0.399762	0.784922	0.434741	0.102331	-0.218565	0.70806	0.732555	0.123327	1.04551	0.603031	-0.023957	0.905803	-0.0228461	0.311044	0.828322	0.33689	0.0491966	0.309073	0.732555	0.123327	1.04551
-0.182451	0.383982	0.483178	0.473597	0.553673	0.665668	-0.246758	-0.151281	0.206232	0.555513	1.03199	1.13019	0.323082	0.00296671	0.844939	0.39776	0.076934	0.69429	0.127992	0.133312	0.413331	0.555513	1.03199	1.13019
-0.0833133	0.560848	0.49851	0.440424	0.28486	0.814432	0.433741	-0.0869941	0.462213	0.551332	-0.319469	1.02507	0.319023	0.274255	0.812522	0.223224	0.631715	0.816164	0.694651	0.0629772	0.465324	0.551332	-0.319469	1.02507
-0.240511	0.31658	0.561152	0.400611	0.371128	0.625425	0.0356746	0.0202534	0.153648	0.310316	0.203987	0.993113	0.478406	0.269137	0.707353	1.07686	0.582747	0.788605	0.460108	0.144291	0.639373	0.310316	0.203987	0.993113
-0.314051	0.19201	0.438892	-0.170077	0.250053	0.730334	-0.000361682	-0.191706	0.454438	0.513898	0.651591	0.627422	0.269409	0.235132	0.909978	0.961004	0.650626	0.924041	0.228163	0.257055	0.130983	0.513898	0.651591	0.627422
-0.366313	0.260773	0.500892	0.903429	0.467529	0.603228	1.2263	0.214433	0.776892	0.171268	0.315351	0.500487	0.573886	-0.253321	0.508063	0.743845	0.836245	0.920404	0.474769	0.269776	0.498047	0.171268	0.315351	0.500487
-0.0349547	-0.0631489	0.79252	0.536585	0.753145	0.677672	-0.262879	-0.0194281	0.224634	0.349662	-0.246618	0.531886	0.61976	0.315524	0.807345	0.100186	0.560719	0.922954	0.219783	0.390039	0.601618	0.349662	-0.246618	0.531886
-0.174806	0.748789	0.6068	0.281867	0.489335	0.934791	0.61679	-0.00907139	0.330439	0.620189	1.08523	0.926295	0.453083	0.290416	0.832363	0.159317	0.470954	1.326	0.71876	0.0420465	0.130258	0.620189	1.08523	0.926295
-0.0382383	0.308745	0.455856	0.344165	0.0605226	0.77597	0.855556	-0.0757883	0.588253	0.437341	0.531085	0.774658	0.568073	-0.0677294	0.646681	0.365883	1.03126	1.31633	0.198331	-0.0432663	0.423738	0.437341	0.531085	0.774658
-0.114295	0.0385043	0.447646	0.325198	0.507938	0.793641	0.768671	-0.00909638	0.55996	0.638153	-0.0620677	0.89183	0.361526	-0.414433	0.311226	0.635103	0.647808	1.34522	0.14578	0.232809	0.213652	0.638153	-0.0620677	0.89183
-0.394361	0.298762	0.246527	0.174092	0.111165	0.7782	0.449794	-0.21927	0.502006	0.775104	1.1503	1.19058	0.654607	-0.0550372	0.71087	0.243492	0.838097	0.968883	0.763918	0.748466	0.42935	0.775104	1.1503	1.19058
-0.295826	0.443314	0.440672	0.329233	0.639501	0.521673	1.15542	0.10808	0.732062	0.444427	0.175513	0.74491	0.499576	0.133985	1.00858	0.543512	0.720373	0.941632	0.416922	0.252123	0.648192	0.444427	0.175513	0.74491
-0.145647	-0.0356831	0.537402	0.488008	0.80302	0.808744	0.218215	0.197418	0.341351	0.575523	0.0906559	0.933737	0.284408	0.260066	0.857459	0.320599	0.525166	0.980025	0.873043	0.773271	0.704492	0.575523	0.0906559	0.933737
-0.398785	0.391395	0.505596	1.11609	-0.00279259	1.06643	0.36355	-0.200337	0.551353	0.272455	-0.202634	0.569075	0.818128	0.688504	0.688224	0.594378	0.615749	0.578228	0.0761176	0.141975	0.642171	0.272455	-0.202634	0.569075
-0.180983	0.0714201	0.328663	0.107483	0.498363	0.607858	0.422752	0.159698	0.372615	0.681259	0.275791	0.628775	0.463645	0.0582211	0.429763	0.601267	0.948554	1.61694	1.07047	0.482846	0.604448	0.681259	0.275791	0.628775
-0.137965	-0.294826	0.574331	0.940503	0.562882	0.917124	0.81912	-0.0556373	0.920942	0.956285	1.04628	1.29344	0.146889	0.156205	0.769937	0.166178	0.379512	1.18219	1.00365	0.383683	0.577394	0.956285	1.04628	1.29344
0.0889044	0.475585	0.450753	0.0488547	0.454947	0.761147	0.555309	-0.0132054	0.598695	0.634551	0.059375	1.31138	0.239634	0.0960661	0.722666	1.03888	1.16507	0.814732	1.44743	0.813548	0.548189	0.634551	0.059375	1.31138
-0.202574	0.60568	0.196999	1.03754	0.963226	1.3098	0.597912	-0.148522	0.87745	0.392385	-0.100502	0.635075	0.172191	0.076772	0.869805	0.720558	0.391378	0.825326	1.03479	0.500919	0.744394	0.392385	-0.100502	0.635075
0.762598	1.70429	0.584721	1.1796	0.452694	0.775097	0.681919	-0.0861343	0.528651	0.712723	0.197372	0.984464	0.51084	0.416989	0.888657	0.321272	0.160089	1.01051	1.30507	0.967192	0.902894	0.712723	0.197372	0.984464
1.0318	1.17766	0.519356	0.710701	0.257835	1.29882	0.641734	0.0850233	1.15152	1.32166	0.921148	1.57466	0.383437	0.420545	0.630427	0.433567	1.07772	0.897	0.839987	0.955364	0.585571	1.32166	0.921148	1.57466
0.137815	0.461743	0.583073	0.319055	0.592742	0.641371	0.101453	0.195223	0.321485	0.445094	0.0749638	0.467918	0.241836	0.0922254	0.781051	0.42065	0.49821	0.776744	0.38045	0.284564	0.503602	0.445094	0.0749638	0.467918
0.427766	0.808037	0.910224	0.617089	0.649136	0.366942	0.18109	0.133599	0.58227	0.601753	0.491726	0.61737	0.19062	0.0721539	1.15685	0.611215	0.708295	1.50068	0.342666	0.38983	0.127007	0.601753	0.491726	0.61737
0.647749	0.723719	0.408197	0.502609	0.602315	0.448176	0.573645	0.312887	0.820783	0.466523	0.326882	0.806467	0.378208	-0.0273322	1.21589	0.57962	0.258082	1.13154	0.406256	0.992707	0.537935	0.466523	0.326882	0.806467
0.489754	0.575201	0.767669	0.38915	0.0646385	0.55274	0.273386	0.374298	0.522356	0.575115	0.689019	0.78146	0.334409	0.0944127	1.25179	0.592809	0.669019	1.00378	0.25833	0.318782	0.427143	0.575115	0.689019	0.78146
0.439942	0.514837	0.255954	0.399191	0.197887	0.579341	0.303015	0.208253	0.991522	0.33426	-0.102039	0.544605	0.217585	0.384501	1.4073	0.434556	0.639319	0.862702	0.26451	0.0305597	0.264163	0.33426	-0.102039	0.544605
0.307565	0.531527	0.452557	-0.781808	0.372917	0.463371	0.930445	0.324064	1.0189	0.648626	0.272132	0.773081	0.0916137	0.436233	1.15719	0.651731	0.507007	1.40726	0.287805	0.32679	0.284117	0.648626	0.272132	0.773081
0.645005	0.864522	0.847785	0.518216	0.369234	0.311373	0.555861	0.291693	0.540909	0.45152	0.342484	0.388836	0.384096	0.0957376	0.950387	0.668293	0.235586	1.40883	0.646418	0.676877	0.315447	0.45152	0.342484	0.388836
0.449566	0.626056	0.585768	0.324701	0.0726402	0.4874	0.838709	0.0405388	1.03783	0.841109	0.365872	0.791839	0.493354	0.172484	0.830271	0.325288	0.569676	0.905656	0.384465	0.105049	0.218034	0.841109	0.365872	0.791839
0.938321	0.654824	1.13296	0.103647	0.398416	0.475037	0.561533	0.142623	0.76101	0.531511	0.0695317	0.95446	0.139339	0.267955	0.745687	0.364894	0.598926	0.887532	-0.171754	-0.129317	0.148425	0.531511	0.0695317	0.95446
0.934257	0.762305	0.524313	0.0226322	0.0041121	0.58474	0.302045	-0.0155036	0.406127	0.445208	0.660205	0.990934	0.534418	0.27784	0.691322	0.47597	-0.168288	0.566121	0.379012	0.160611	0.0161218	0.445208	0.660205	0.990934
0.713284	0.701304	0.799955	0.428612	0.0946208	0.846761	0.0418063	0.0536039	0.688862	0.761879	0.988516	1.29872	0.477228	0.313265	0.859399	0.217133	0.812066	0.876053	0.329122	0.199077	0.47964	0.761879	0.988516	1.29872
0.59143	0.336584	0.508997	0.294923	0.556039	0.742964	-0.255645	0.193137	0.417719	0.865272	0.204258	0.331568	0.453395	0.632054	0.856458	0.420633	0.617497	0.573912	0.470905	0.302358	0.215616	0.865272	0.204258	0.331568
0.647439	-0.0282777	0.263127	0.729512	0.425377	0.383382	0.111147	0.135873	0.599442	0.704374	0.424544	0.6289	0.362824	0.00596833	0.624201	0.0985096	0.367105	0.841151	0.350829	0.692871	0.417785	0.704374	0.424544	0.6289
0.713917	0.191996	0.324905	0.472058	0.214512	0.719497	0.62028	0.43588	0.432456	0.500715	0.462729	1.05281	0.244752	0.424594	0.798517	-0.138857	0.191222	0.549081	0.183922	0.0822776	0.261051	0.500715	0.462729	1.05281
0.0821165	0.314272	0.316327	0.517005	0.173267	0.804931	-0.146238	0.098709	0.770045	0.550042	-0.110286	0.942751	0.16585	0.239512	0.823617	0.0791304	-0.0212032	1.12609	0.00609165	0.219025	0.520984	0.550042	-0.110286	0.942751
-0.121403	0.0828312	0.37397	0.481033	0.184453	0.491362	0.333651	0.537136	0.416464	0.919883	1.3143	1.49382	0.276228	0.503486	0.945925	0.202061	0.443596	0.792767	0.456622	0.188471	0.339464	0.919883	1.3143	1.49382
0.0390723	0.258393	0.129294	0.411568	0.596241	0.859827	-0.293989	-0.0900493	0.68537	0.225514	0.256437	1.02147	0.75494	0.390109	1.12199	0.295926	0.729721	1.30771	0.360895	0.496197	0.173386	0.225514	0.256437	1.02147
0.0691414	0.254019	0.369547	-0.295446	0.35349	0.98853	0.466511	0.729602	0.555162	0.401736	-0.106542	0.558695	0.842539	0.267809	1.38028	0.437976	0.566753	0.973514	0.228097	0.453926	-0.0825167	0.401736	-0.106542	0.558695
-0.141941	0.285997	0.0290645	1.08551	0.704083	0.473701	0.49946	0.0922539	0.38738	0.428566	0.478071	0.568996	0.71834	0.389167	0.682458	0.25435	0.181411	1.33967	0.27526	0.567609	0.312255	0.428566	0.478071	0.568996
0.0515501	-0.0729171	0.441455	0.614156	0.500447	0.810692	-0.0545442	0.352453	0.501574	0.714679	-0.145983	0.580281	0.568645	0.232295	1.22577	0.212613	0.784197	0.779162	0.0357136	0.29869	0.166054	0.714679	-0.145983	0.580281
0.210051	0.0703593	0.423216	0.453594	0.216321	0.946841	0.49876	0.345607	0.655408	0.915354	-0.289796	0.871335	0.746456	0.269703	1.31575	0.229577	0.470583	1.55499	0.547724	0.232577	0.0220973	0.915354	-0.289796	0.871335
0.351783	0.0898784	0.839968	0.669574	0.316915	0.701205	0.330584	0.209461	0.880323	0.398528	0.366937	0.816078	0.61675	0.388845	0.971602	0.803686	0.817234	1.32406	0.00689802	0.298277	0.0862794	0.398528	0.366937	0.816078
0.291139	0.264862	0.771539	0.156014	0.157262	0.94667	0.30988	0.508606	0.652459	0.69017	1.19391	1.26841	1.04237	0.335741	0.695413	0.303253	0.856665	1.42627	0.370205	0.272417	0.565845	0.69017	1.19391	1.26841
0.195137	0.0518334	0.409432	0.28767	0.327788	0.877814	0.590334	0.576268	0.657782	0.32991	-0.151466	0.977016	1.09293	0.881696	1.09325	0.405017	0.299848	0.799852	1.3464	0.569859	0.230931	0.32991	-0.151466	0.977016
-0.177376	0.349308	0.120579	0.417957	0.31508	0.850671	0.40856	0.123199	0.837478	0.655288	0.757094	1.14711	0.969417	0.868565	1.06451	-0.106417	0.759276	0.85148	0.255235	0.28473	0.234151	0.655288	0.757094	1.14711
0.319055	0.339151	0.513729	0.743524	0.0199578	0.849573	0.165837	0.24972	0.571977	0.559894	1.08405	1.14288	0.557456	0.233931	0.846654	0.453663	0.920037	1.39359	0.759826	0.370857	0.716948	0.559894	1.08405	1.14288
0.256515	0.0639182	0.36878	1.03787	0.417341	0.978509	1.13095	0.514845	0.576637	0.287329	0.770835	0.537153	0.869852	0.188495	0.957578	0.809002	0.501866	0.298348	-0.0700458	0.286655	0.372381	0.287329	0.770835	0.537153
0.0923231	0.37292	0.615039	0.359543	0.0398415	0.531607	0.03425	0.282571	0.759348	0.44263	0.262721	0.687095	1.06399	0.902699	0.60088	0.558717	0.762154	0.837177	0.956134	0.788544	0.358882	0.44263	0.262721	0.687095
0.382369	0.134838	0.415545	0.695271	0.34159	0.702878	0.838815	0.262975	0.681252	1.02585	-0.171031	0.921497	0.714404	0.368739	1.02603	0.431937	0.633635	1.0506	0.887223	0.108919	0.851981	1.02585	-0.171031	0.921497
-0.0586107	0.473967	0.731351	0.00507833	0.253639	0.98986	0.338829	0.140976	0.637177	0.283236	0.301619	1.10653	0.749578	0.79965	1.12763	0.603484	0.650696	0.866654	0.723166	0.685165	0.52056	0.283236	0.301619	1.10653
-0.0689739	0.564018	0.740702	1.02033	0.365389	1.16404	0.399845	0.217906	0.682511	0.558433	0.292572	0.734911	0.552037	0.416112	0.535337	0.588345	0.361117	0.66646	1.39215	0.84323	0.675191	0.558433	0.292572	0.734911
0.375667	0.660854	0.91708	1.11183	0.917484	0.95509	0.599424	0.538466	0.747853	0.665374	0.528064	1.22701	0.659262	0.30555	0.646892	0.160094	0.798858	0.549106	0.7904	0.772371	0.391859	0.665374	0.528064	1.22701
0.591322	0.856171	1.22494	0.915541	0.712161	1.16648	0.380148	0.344759	0.406135	0.788132	-0.0215889	1.08731	0.620225	0.448021	0.519737	0.678694	0.992534	1.83365	0.600185	0.827193	0.713939	0.788132	-0.0215889	1.08731
0.394451	0.667272	0.544213	1.06554	0.557866	1.08196	0.357459	-0.240687	0.498409	0.552916	-0.215977	0.98749	0.381681	-0.00400159	1.01572	0.491913	0.666399	0.995696	0.89811	0.766582	0.747235	0.552916	-0.215977	0.98749
0.0104365	0.472986	0.29393	0.111517	0.818856	0.641466	0.401626	-0.0986608	0.313797	0.446086	0.384887	0.594184	0.320294	0.0251601	0.812002	0.376096	0.521867	0.868971	0.640537	0.00464907	0.854445	0.446086	0.384887	0.594184
0.27186	0.54864	0.136953	0.412163	0.767782	0.404898	0.304675	-0.229501	0.30428	0.561686	0.0557864	1.53691	0.576275	0.113041	1.18544	0.26705	0.00628587	0.437933	0.732696	-0.0577332	0.730322	0.561686	0.0557864	1.53691
-0.0356887	0.786818	0.464486	0.497761	0.691343	0.366786	0.497259	-0.175781	0.498441	0.495678	0.13992	0.815318	0.719856	0.386531	1.11584	0.522086	-0.409285	0.343734	0.722575	0.424559	0.710095	0.495678	0.13992	0.815318
0.15389	0.925306	0.189838	0.376611	0.106613	0.492548	0.0459839	0.157632	0.516454	1.03832	0.0197655	1.00645	0.412548	0.335826	1.13603	1.00063	0.724252	1.01857	0.420665	0.120846	0.64857	1.03832	0.0197655	1.00645
0.091628	1.08021	0.543325	0.510706	0.370529	0.690969	0.127971	-0.248549	0.885305	0.497564	0.642792	0.620675	0.499978	-0.0636762	1.163	0.726472	0.161706	0.437285	0.571398	0.0629275	0.679794	0.497564	0.642792	0.620675
-0.0526664	0.918949	0.275824	-0.245491	0.557695	0.48462	0.697699	0.117964	0.997257	1.12727	0.0762503	1.16571	0.578363	0.598762	1.0854	0.772047	-0.197808	0.555464	0.506245	-0.0858869	0.517463	1.12727	0.0762503	1.16571
0.256783	0.738089	0.261085	0.189955	0.562157	0.375688	0.424447	-0.0572228	0.31199	1.00692	-0.0559558	1.02479	0.58784	0.259893	0.723151	0.587502	-0.215512	0.733495	0.474429	0.352045	0.630738	1.00692	-0.0559558	1.02479
0.337586	0.749128	0.542436	0.356485	0.260021	0.611387	0.459683	-0.150616	0.862289	1.08144	0.299853	0.768231	0.482926	0.643269	0.672823	0.752203	0.45804	0.515653	0.704426	-0.0909517	0.399782	1.08144	0.299853	0.768231
-0.0796837	0.388968	0.0570921	-0.0409263	0.373327	0.631682	0.465438	-0.181799	0.421605	0.899626	-0.0742814	0.78583	0.550737	0.663483	0.436486	0.421554	0.521344	0.70651	0.133058	0.152421	0.578533	0.899626	-0.0742814	0.78583
-0.0135866	0.999015	0.840087	0.352162	0.185904	0.630062	0.192768	-0.0844155	0.740574	0.629356	-0.160659	0.77428	0.228277	0.383876	0.549393	0.717859	0.326783	0.456429	0.368945	0.452934	0.488655	0.629356	-0.160659	0.77428
-0.0359602	0.522608	0.343345	0.648949	0.287096	0.909835	-0.299124	0.104032	0.618618	0.982513	-0.150247	0.865111	0.25136	0.572608	0.691522	0.0248098	0.51507	0.551967	0.399555	0.0924849	0.393695	0.982513	-0.150247	0.865111
0.305251	0.342014	0.275392	0.53325	0.759828	0.998376	0.089663	0.155502	0.230277	0.791633	0.167575	0.826331	0.563195	0.739998	0.63229	0.424297	0.617138	0.880419	0.265737	0.339159	0.340861	0.791633	0.167575	0.826331
0.277659	-0.121917	0.981951	0.300816	0.348863	0.495083	0.257736	-0.1473	0.387307	1.08859	0.236427	0.548499	0.33716	0.310492	0.583925	0.412493	0.429684	0.776095	0.430865	0.303351	0.511665	1.08859	0.236427	0.548499
-0.0307405	0.012886	0.392507	0.562137	0.420972	0.688757	0.5744	0.102602	0.276126	0.53757	-0.223026	0.933155	0.435056	0.251784	0.825551	0.153006	0.242349	0.728505	0.302346	0.335603	0.406898	0.53757	-0.223026	0.933155
-0.337648	0.493627	0.435042	0.55095	0.441032	0.940733	-0.297162	-0.278738	0.467471	0.362735	0.123259	0.797004	0.394954	0.441105	0.902309	0.513921	0.230371	0.512746	0.221812	0.137332	0.774773	0.362735	0.123259	0.797004
-0.340842	-0.0346592	0.314858	0.560115	0.426313	0.459246	0.326518	0.26297	0.258376	0.834776	-0.332212	0.851634	0.616051	0.690764	0.773349	0.158253	0.490584	0.385839	0.449961	0.196363	0.595956	0.834776	-0.332212	0.851634
-0.682176	0.173766	0.430105	0.367921	0.903579	1.10627	-0.00811093	-0.251995	0.784946	0.517442	-0.454448	0.871089	0.614495	0.423253	0.792971	0.508674	0.603158	0.493577	0.359311	0.215383	0.4277	0.517442	-0.454448	0.871089
-0.141205	0.0104776	0.245858	-0.0698305	0.461652	0.9367	0.616717	0.296939	0.316693	0.423785	0.194047	0.713146	0.688146	0.27377	0.91153	0.404644	0.451746	0.651054	-0.00697846	0.0932054	0.498488	0.423785	0.194047	0.713146
0.295388	0.0410486	0.542359	0.753485	0.495625	0.493793	0.481313	-0.0475122	0.437907	0.77475	0.378938	0.864348	0.643736	0.306064	0.648219	0.290373	0.692005	0.819871	0.84858	0.311893	0.588109	0.77475	0.378938	0.864348
-0.108397	0.326836	0.506337	0.344949	0.544144	0.857146	0.105108	0.0825522	0.456288	0.689879	0.17713	0.575053	0.843533	0.406816	0.9526	0.217158	0.135743	0.849156	0.197426	0.426254	0.877924	0.689879	0.17713	0.575053
-0.245334	0.137594	0.628183	0.496983	0.328827	0.969768	0.646012	-0.0519299	0.312645	0.952601	0.895744	0.976162	0.87398	0.391882	0.97253	0.174827	-0.134955	0.946478	0.248759	0.207857	0.413863	0.952601	0.895744	0.976162
0.027757	0.138633	0.36711	0.317119	0.38913	0.662567	0.442699	-0.16569	0.557606	1.13194	0.523575	0.845117	0.421119	0.0434609	0.690077	0.751142	0.341547	0.930405	-0.0980888	-0.222865	0.325341	1.13194	0.523575	0.845117
-0.183678	0.298814	0.308822	0.153857	0.0947199	0.744455	0.249097	0.170146	0.498251	0.671303	-0.0278541	0.906828	0.40003	0.118912	0.465141	0.316227	0.0097293	0.923146	0.273444	0.0147857	0.813158	0.671303	-0.0278541	0.906828
-0.25289	0.154464	0.29681	0.159102	0.397757	0.915562	0.423114	0.0913824	0.693825	0.700068	0.588201	0.843199	0.692837	0.274044	0.91026	0.192325	0.774374	0.727803	0.337057	0.36939	0.797089	0.700068	0.588201	0.843199
-0.210071	0.377971	0.523444	0.290343	0.585312	0.939896	0.465424	0.0501041	0.994089	0.860552	0.208501	0.578834	0.895748	0.599339	1.31738	0.182807	0.141154	0.742533	0.0783558	0.150102	0.375977	0.860552	0.208501	0.578834
-0.207072	0.366005	0.398047	0.276111	0.106811	0.587724	-0.000473951	0.106967	0.370815	1.0931	0.185301	0.636684	1.27324	0.569481	1.10716	0.309172	0.338755	1.00594	0.894988	0.233689	0.91052	1.0931	0.185301	0.636684
0.14124	0.162789	0.43424	0.592375	0.526402	0.81413	0.745509	0.131659	0.48363	0.299615	-0.485673	0.741013	0.786024	0.617186	0.784222	0.560341	0.12948	0.663942	0.086211	0.209169	0.6425	0.299615	-0.485673	0.741013
-0.273252	0.346635	0.206868	0.145948	0.0473444	0.493119	0.141426	0.0546898	0.474559	0.73221	-0.35212	0.864267	0.742868	0.531994	0.584406	0.48714	0.579543	0.894449	0.467215	0.139103	0.532127	0.73221	-0.35212	0.864267
-0.141425	0.269	0.373421	0.401816	0.43742	0.499443	0.552255	-0.0517382	0.599764	1.2563	0.681614	0.928022	0.901115	0.574009	1.10576	0.387746	0.297064	1.03466	1.05095	0.115297	0.806529	1.2563	0.681614	0.928022
-0.447736	0.464964	0.415281	-0.0451048	0.411953	0.962893	0.238475	-0.200457	0.370776	0.722191	-0.498361	0.877008	0.42637	0.675185	0.757728	0.831862	0.304859	0.651809	0.749904	0.21284	0.424946	0.722191	-0.498361	0.877008
-0.289559	0.554455	0.145762	0.732248	0.498275	0.918311	0.404914	-0.143349	0.581838	0.784981	0.141954	0.474318	0.523881	0.883754	0.895266	0.717897	0.0230062	0.83054	0.705768	0.459188	0.980777	0.784981	0.141954	0.474318
-0.0788566	0.456289	0.238777	0.889124	0.913649	0.770696	0.939433	0.191482	0.789203	0.436143	0.137373	0.906694	0.689767	1.02019	1.00191	0.180026	0.010062	0.926968	0.908034	0.523447	0.529344	0.436143	0.137373	0.906694
0.199732	0.892605	-0.0441049	1.34964	0.968662	1.25361	0.317822	0.0403501	0.22586	0.671185	0.308966	0.985093	0.524044	0.606491	0.699603	0.693567	0.502951	0.64931	0.989892	0.968787	1.1919	0.671185	0.308966	0.985093
0.123603	0.40923	0.78069	0.913837	0.69489	1.00222	0.338606	0.187947	0.326999	0.949902	0.566383	0.898547	0.668543	0.209962	1.47075	0.732258	0.647778	1.06745	0.713936	0.867285	0.580745	0.949902	0.566383	0.898547
0.173289	0.463631	-0.0366734	1.05263	1.58879	1.547	0.752852	0.860435	1.0836	0.541586	-0.318696	0.63157	0.535631	0.563721	1.16413	0.725437	0.329001	0.702586	0.413191	0.436606	0.575528	0.541586	-0.318696	0.63157
0.49207	0.711432	0.98129	0.417994	0.474504	0.532136	0.199357	0.698042	0.406456	0.198364	0.0447009	0.648296	0.375416	0.061147	0.60294	0.336907	0.260867	0.564225	0.295249	0.166332	0.475915	0.198364	0.0447009	0.648296
0.496839	1.16872	1.19958	0.51668	0.415941	0.276262	0.235087	-0.000323884	0.406144	0.477313	0.4558	0.771686	0.413515	0.233515	0.699047	0.376059	0.581213	0.688562	0.353434	0.18231	0.375744	0.477313	0.4558	0.771686
1.01668	1.15824	0.727656	0.516399	0.462046	0.187791	0.47709	0.0825327	0.765396	0.569814	0.462152	0.976392	0.634682	0.301104	0.931884	0.368012	0.482391	0.59613	0.563178	0.415955	1.05541	0.569814	0.462152	0.976392
1.20151	0.779171	1.12678	0.542654	0.205256	0.132639	0.0571072	0.150179	0.672411	0.894989	0.706761	1.08711	0.64243	0.0391324	0.603783	0.667407	0.138299	0.965886	0.219336	0.389822	0.444029	0.894989	0.706761	1.08711
0.307425	1.0208	0.436078	0.619231	0.390647	0.431988	0.383348	0.209033	1.08259	0.350235	0.165741	0.779213	0.43518	0.125441	0.217689	0.784616	0.454159	0.806214	0.611507	0.31252	0.371777	0.350235	0.165741	0.779213
0.959448	0.996143	0.729741	-0.34203	0.335025	0.766929	0.862866	-0.093769	0.710989	0.731312	0.420593	1.01376	0.199869	0.457492	0.627308	0.757352	0.424925	0.865762	0.478869	0.467114	0.408648	0.731312	0.420593	1.01376
0.537419	1.05153	0.92051	0.532327	0.328807	0.423102	0.597758	-0.0255464	0.368741	0.324562	0.402166	0.605667	0.596375	0.206589	0.245478	0.5596	0.297184	0.775195	0.422143	0.392392	0.222259	0.324562	0.402166	0.605667
0.0154569	0.695112	0.983309	0.489667	0.393771	0.291553	0.712297	-0.122099	0.806801	0.845619	0.411016	1.10052	0.472575	0.31515	0.370677	0.78286	0.11556	0.742756	0.528653	0.0769737	0.264928	0.845619	0.411016	1.10052
0.542168	0.61163	1.31711	0.219794	0.331784	0.676442	0.608775	-0.288598	0.767979	0.37405	0.150627	1.0084	0.446103	0.63534	0.580138	0.571194	0.360959	0.708061	-0.0846272	0.423275	0.272297	0.37405	0.150627	1.0084
0.574815	1.04892	0.672531	0.116651	0.0766546	0.333187	0.246225	-0.20073	0.674107	0.598051	0.599885	1.23536	0.418694	0.275946	0.45546	0.482609	0.218005	0.637154	0.800603	0.241611	-0.0833617	0.598051	0.599885	1.23536
1.04703	1.20725	1.00495	0.652977	0.285145	0.84437	-0.164034	-0.232567	0.474061	0.78675	0.958336	1.99103	0.765811	0.276197	0.597305	0.18103	0.48364	0.694064	0.32032	0.452478	0.416846	0.78675	0.958336	1.99103
0.604555	0.535664	1.00502	0.447874	0.54949	0.315595	-0.213153	0.213119	0.543723	1.02677	0.210829	0.560142	0.675941	0.463009	0.409297	0.283885	0.217196	0.836768	0.193185	0.0422245	0.170473	1.02677	0.210829	0.560142
-0.0912613	-0.144475	0.377779	0.654939	0.245272	0.665545	0.24289	0.360805	0.550024	0.513644	0.675756	0.883135	0.663655	0.167758	0.481877	0.204712	0.534778	0.773496	0.470224	0.592905	0.341524	0.513644	0.675756	0.883135
0.400337	0.078933	0.360904	0.634223	0.55694	0.400716	0.360875	0.455393	0.224352	0.595865	0.498948	1.35141	0.396679	0.304459	0.242854	-0.205789	0.17993	0.537162	0.216123	0.105007	0.221839	0.595865	0.498948	1.35141
-0.0280497	0.550909	0.745823	0.62618	0.470342	0.441936	-0.120832	0.28239	0.925739	0.533607	-0.128221	1.20817	0.506522	0.271102	0.564505	0.403951	0.514972	0.734886	0.0833946	0.281245	0.427838	0.533607	-0.128221	1.20817
-0.329182	0.161129	0.752674	0.527865	0.251581	0.549946	0.301687	0.445612	0.264999	0.697026	1.13076	1.61793	0.716821	0.588664	0.827795	0.108558	0.189096	0.766059	0.229333	0.279721	0.269742	0.697026	1.13076	1.61793
-0.27545	0.154262	0.374214	0.502997	0.486919	0.495229	-0.00977851	0.731947	0.844203	0.173694	0.290083	1.09968	0.585249	0.107134	0.303892	0.866828	0.556165	0.714818	0.292426	-0.0291078	0.149238	0.173694	0.290083	1.09968
-0.0915586	0.2727	0.770061	-0.132125	0.303674	0.672303	0.226073	0.588829	0.32706	0.373169	-0.197011	0.883529	0.527881	0.15871	0.357859	0.699401	0.718355	0.794141	0.20341	0.283312	0.0176397	0.373169	-0.197011	0.883529
-0.153676	0.208426	0.400075	0.753643	0.483189	0.476482	0.664191	0.559255	0.420549	0.305543	0.662939	0.775184	0.586571	0.141505	0.956761	0.876956	0.826947	0.85584	0.302286	0.313096	0.256616	0.305543	0.662939	0.775184
0.110131	0.126571	0.727862	0.595028	0.573232	0.468093	-0.287351	0.342923	0.67272	0.297493	0.192111	0.776392	0.290108	0.0787266	0.448552	-0.184984	0.327456	1.06508	-0.0936536	0.680954	0.309077	0.297493	0.192111	0.776392
0.0769307	0.237532	0.86372	0.432006	0.334185	0.563779	0.877604	0.674158	0.448908	0.591555	-0.171307	1.18026	0.297623	0.0682189	0.52356	0.0516197	0.630537	1.20567	0.266894	0.267656	-0.257698	0.591555	-0.171307	1.18026
-0.119124	0.203865	1.20021	0.478359	0.235385	0.542913	0.810804	0.327692	0.381054	0.411492	0.704926	0.964409	0.342868	-0.0343366	0.368245	0.526204	0.656589	1.31369	-0.131446	-0.0548318	-0.133067	0.411492	0.704926	0.964409
0.109167	0.400654	1.24821	0.520779	0.213225	0.626126	0.169637	0.31822	0.822462	0.774575	0.918237	1.17347	0.737669	0.186896	0.808945	0.501132	0.796411	1.25631	-0.0672948	0.385021	0.279903	0.774575	0.918237	1.17347
-0.10659	0.310905	0.777261	0.0415123	0.279826	0.553692	0.844333	0.215823	0.921746	0.40757	0.0440999	1.46194	0.471401	0.165903	0.477166	0.131709	0.559189	0.803558	0.633003	0.496617	0.458072	0.40757	0.0440999	1.46194
-0.0367833	0.554482	0.468532	0.420298	0.600339	0.517893	0.550099	0.458412	0.751814	0.586335	1.05292	1.27024	0.560561	0.48065	0.21938	0.348793	0.850351	0.77009	0.221282	0.494159	0.054343	0.586335	1.05292	1.27024
-0.0337203	0.293313	0.771431	0.462297	0.407146	0.562132	-0.0310897	0.308124	0.78217	0.507807	1.13694	1.53992	0.192123	0.158588	0.600363	0.0413035	0.377514	1.0807	0.537421	0.713908	0.625261	0.507807	1.13694	1.53992
-0.260564	0.294469	0.822865	1.0642	0.161225	0.815721	1.03461	0.615519	0.249371	0.0835015	0.400138	0.654397	0.57491	0.206299	0.375178	0.694026	0.45456	0.556952	0.148465	0.592397	0.343042	0.0835015	0.400138	0.654397
0.0832314	0.481018	1.09922	0.178298	0.419354	0.519736	-0.0551421	-0.0570375	0.759696	0.436504	0.218125	0.842409	0.337026	0.685413	0.197427	0.594969	0.901454	1.20121	0.65556	0.241465	0.112484	0.436504	0.218125	0.842409
0.345238	0.216226	0.742741	0.763398	0.55653	0.412198	1.04833	0.305987	0.565823	0.770421	-0.0883085	1.47436	0.141667	0.0725302	0.491603	-0.0539694	0.46134	0.898114	0.808614	0.857487	0.801878	0.770421	-0.0883085	1.47436
0.0122739	0.764889	1.09727	0.147817	0.338965	0.710394	0.0801421	0.049853	0.692317	0.31297	0.21915	1.2643	0.267778	0.443071	0.333722	1.18462	0.779681	0.747399	0.959173	0.381818	0.337941	0.31297	0.21915	1.2643
-0.0348881	1.05712	0.962335	1.12681	0.763499	0.76133	0.736492	0.810044	0.617986	0.588206	0.712141	0.899178	1.15018	0.58101	0.449508	0.678617	0.294048	0.656825	0.7661	0.555986	0.668672	0.588206	0.712141	0.899178
1.07212	0.956923	1.41508	1.15468	0.588671	0.47486	0.818193	0.448557	0.781642	1.34001	1.02936	1.43307	0.569385	0.899518	0.554652	0.491944	0.538941	0.795405	0.835737	0.780601	0.588748	1.34001	1.02936	1.43307
1.20593	1.24625	0.949751	0.909346	0.454011	1.13452	0.865549	0.0748865	0.116683	0.961702	0.0912271	1.22781	1.00275	1.08993	1.21713	0.41367	0.756559	0.820794	0.517147	0.60512	0.738573	0.961702	0.0912271	1.22781
0.787886	0.875515	0.626	1.25993	1.20352	1.22784	0.656561	-0.130374	0.273286	0.84389	-0.127643	1.27882	0.187807	0.285695	0.355614	0.916059	0.678633	1.69352	0.896942	0.897407	0.769477	0.84389	-0.127643	1.27882
0.446383	0.960638	1.22204	1.04257	1.09677	0.687426	0.908768	0.137128	1.20778	0.777046	1.09175	1.47603	0.568624	0.399968	0.453651	0.468187	0.538223	0.885748	0.72709	0.230998	0.789082	0.777046	1.09175	1.47603
0.0137159	0.814934	0.1915	1.15172	1.22619	0.83969	0.682789	-0.179808	1.22336	0.585303	-0.185604	0.743554	0.314971	0.935664	0.458907	0.823591	0.511431	1.18068	0.508073	0.74457	0.750142	0.585303	-0.185604	0.743554
0.111589	0.602116	0.853543	0.315105	1.02083	0.646795	0.0317599	0.59307	0.499707	0.814639	0.189892	0.876743	0.239042	0.0774619	0.567258	0.34283	0.320249	0.673673	0.608292	0.0278024	0.702766	0.814639	0.189892	0.876743
0.192259	1.00865	0.723748	0.533313	0.737044	0.353437	0.172771	0.0327241	0.609897	0.483065	0.278359	0.918341	0.399551	0.0946679	0.730142	0.117846	0.196454	0.429237	0.539026	0.0241129	0.401106	0.483065	0.278359	0.918341
0.458267	0.826772	0.9089	0.502517	0.509104	0.35237	0.36373	0.0568143	0.757011	0.628122	0.452892	1.07454	0.655027	0.0447656	0.718007	0.271957	-0.0300195	0.423992	0.560285	0.593113	0.872161	0.628122	0.452892	1.07454
0.311777	0.639549	0.880156	0.605234	0.208587	0.353089	-0.0688393	0.259006	0.669939	0.892434	0.480065	1.50508	0.315231	0.472952	0.921012	0.666009	0.473402	0.723817	0.410939	0.259179	0.592382	0.892434	0.480065	1.50508
0.145325	0.773259	0.846947	0.676391	0.237311	0.530392	0.294115	0.173909	1.09731	0.286229	0.336867	1.03594	0.220674	-0.0147454	1.05082	0.499113	0.518636	0.502348	0.874161	0.224578	0.528897	0.286229	0.336867	1.03594
0.444722	0.478395	0.847854	-0.232672	0.468356	0.442441	0.776148	0.0715478	0.837468	0.766808	0.349625	1.09168	0.554527	0.164165	0.733304	0.610201	0.147624	0.567635	0.726069	0.00903953	0.579622	0.766808	0.349625	1.09168
0.1322	1.01228	0.445343	0.337049	0.638592	0.218943	0.460659	-0.0379936	0.597809	0.931532	0.430936	0.927513	0.378447	0.19206	0.56182	0.269674	-0.0803691	0.720246	0.506868	0.532643	0.491356	0.931532	0.430936	0.927513
-0.225667	1.02208	0.458234	0.643918	0.223651	0.350313	0.617404	-0.0759858	0.914331	0.815827	0.325092	1.30701	0.40103	0.190873	0.51178	0.840421	0.37392	0.564059	0.622953	0.073187	0.253255	0.815827	0.325092	1.30701
1.09514	0.886167	1.02384	0.176117	0.301332	0.563702	0.716397	-0.260793	0.822005	0.751453	0.179776	0.989631	0.605017	0.0624951	0.237807	0.77238	0.569242	0.754932	0.203512	0.144163	0.291044	0.751453	0.179776	0.989631
0.457859	1.03598	0.892356	0.231755	0.083385	0.458134	0.219168	-0.0126147	0.631767	0.535439	0.204081	0.990796	0.137304	-0.0188997	0.405601	0.374179	0.264755	0.412342	0.698317	0.425764	0.0848396	0.535439	0.204081	0.990796
0.936079	0.775368	0.77218	0.846751	0.313021	0.976518	-0.285832	-0.0108647	0.711152	0.759923	0.260859	1.38963	0.33298	0.395222	0.533876	0.197955	0.638758	0.520643	0.472564	0.171365	0.665641	0.759923	0.260859	1.38963
0.584221	0.39129	0.402266	0.604373	0.487829	0.731119	-0.211937	0.574158	0.526937	1.05851	-0.00208791	0.988673	0.452309	0.0659668	0.615151	0.274919	0.454985	0.827725	0.304293	0.0405324	0.0446913	1.05851	-0.00208791	0.988673
0.0167802	-0.0575345	0.637515	0.44923	0.0809893	0.404688	0.344565	0.803693	0.69699	0.761572	0.496163	1.19128	0.423389	0.132572	0.691638	0.0891283	0.45192	0.688484	0.596319	0.256134	0.488401	0.761572	0.496163	1.19128
-0.0771945	0.0628511	0.373541	0.810891	0.303923	0.532015	0.0570635	0.671463	0.417136	0.348402	0.256953	1.22828	0.276366	0.31738	0.899641	-0.205124	0.117637	0.574732	0.512921	0.242293	0.295595	0.348402	0.256953	1.22828
0.0439861	0.498117	0.786558	0.665682	0.351642	0.832747	0.0316722	0.38474	0.885473	0.427186	0.0076236	1.26193	0.430802	0.426064	0.863747	0.280257	0.281543	0.61323	0.379623	0.0860502	0.515669	0.427186	0.0076236	1.26193
-0.230954	0.295374	1.00659	0.648528	0.310773	0.507882	0.2858	0.69378	0.440864	0.710886	0.343131	1.21148	0.772236	0.272852	0.61937	0.114301	0.574129	0.426044	0.887057	0.296617	0.443885	0.710886	0.343131	1.21148
0.0957349	0.205504	0.808011	0.469964	0.446986	0.890363	0.11714	0.467096	0.774937	0.281841	0.362845	0.766501	0.531054	0.550733	0.721152	0.992079	0.940322	0.477123	0.331436	0.475804	0.0461282	0.281841	0.362845	0.766501
0.0161401	0.222448	0.811995	-0.0574656	0.246087	0.577439	0.0969276	1.05882	0.540662	0.398199	0.020956	1.30944	0.398302	0.308856	0.891711	0.541932	0.792702	0.603615	-0.0911267	0.270352	-0.051977	0.398199	0.020956	1.30944
-0.368637	0.262344	0.52694	0.826461	0.221969	0.449427	0.861377	0.694108	0.482634	0.539887	0.755823	1.00879	0.724957	0.555701	0.326199	0.790169	0.778636	0.905234	0.652128	0.511818	0.256263	0.539887	0.755823	1.00879
0.272168	0.105843	1.01674	0.377333	0.46327	0.794069	-0.0323594	0.52802	0.603468	0.505904	0.333792	1.13322	0.753611	0.490178	0.859314	-0.178686	0.18436	0.897021	0.378828	0.674535	0.303377	0.505904	0.333792	1.13322
0.391994	0.337544	0.709361	0.488663	0.165683	0.971177	1.11858	1.13089	0.612603	0.957526	0.0685798	1.35541	0.614091	0.549229	0.764319	0.0386183	0.253181	0.983199	0.620105	0.321279	0.0227106	0.957526	0.0685798	1.35541
-0.0643115	0.361798	0.664171	0.400308	0.128426	0.679598	0.974782	0.601808	0.634226	0.869163	0.980109	1.34073	0.717573	0.180612	0.473692	0.182826	0.506898	1.06088	-0.0514715	0.106702	0.0861277	0.869163	0.980109	1.34073
0.285894	0.429263	0.831201	0.399514	-0.178105	0.577778	0.121249	0.498854	0.845599	0.767404	0.305734	0.943701	0.336667	0.276127	0.155086	0.321572	0.336139	0.891093	0.348309	0.0990558	0.58768	0.767404	0.305734	0.943701
0.0358038	0.342196	0.350919	-0.00798535	0.175171	0.741035	0.746672	0.479906	1.02061	0.618852	0.30401	1.48895	0.779079	0.438511	0.628459	0.137138	0.70859	0.795644	0.509179	0.596529	0.495531	0.618852	0.30401	1.48895
0.159879	0.570063	0.553916	0.378432	0.850589	0.679065	0.807382	0.738875	0.854456	0.83865	0.828454	1.04847	0.779419	0.135634	1.59828	0.23822	0.515057	0.686015	0.353428	0.356158	0.245996	0.83865	0.828454	1.04847
0.354749	0.0963944	0.890217	0.325609	0.207155	0.600606	-0.18458	0.573309	0.646455	1.11784	0.569901	1.08224	0.9687	0.49738	0.789109	0.0500337	0.522132	1.09503	0.90955	0.440951	0.669769	1.11784	0.569901	1.08224
-0.13502	0.51113	0.784312	0.870783	0.447503	1.00023	0.580153	0.859339	0.511574	0.313921	0.181903	0.539697	0.947476	0.617491	0.63001	0.413043	0.17905	0.562726	0.0998072	0.388764	0.405908	0.313921	0.181903	0.539697
0.0358942	-0.0174581	0.678206	0.22281	0.0801076	0.549371	-0.0990297	0.431335	0.76428	0.572604	-0.00685326	0.99011	0.423546	0.0411247	0.491285	0.582493	0.955718	0.704621	0.671088	0.432856	0.411485	0.572604	-0.00685326	0.99011
0.423267	-0.0407677	0.966094	0.59995	0.48353	0.56705	1.10516	0.709114	0.745796	1.04238	0.162643	1.46008	0.681887	0.713201	0.879211	-0.179074	0.335265	0.851405	1.22352	0.0435101	1.17094	1.04238	0.162643	1.46008
0.0866365	0.588142	0.764433	0.108203	0.380061	0.67126	0.109727	0.372958	0.707478	0.437638	-0.0287483	0.97045	0.515035	0.346516	0.749465	0.970412	0.339398	0.488953	0.76554	0.467863	0.47471	0.437638	-0.0287483	0.97045
-0.0330222	0.724719	0.514021	0.928982	0.438298	1.05183	0.795956	1.0633	0.744196	1.04235	0.715573	1.01175	0.365159	0.161952	0.718251	0.622064	0.0864718	0.524274	0.836795	0.768095	0.81943	1.04235	0.715573	1.01175
0.480739	0.718806	0.852021	1.13955	0.648699	0.80917	0.82353	0.580998	0.816005	0.725892	1.03737	1.46157	0.86992	0.202789	0.903376	0.409482	0.188447	0.800571	0.802913	0.767279	0.671091	0.725892	1.03737	1.46157
0.366023	0.862981	0.630123	1.01867	0.706429	1.15424	0.681732	0.260391	0.351313	0.672177	0.194083	1.17198	0.449861	0.0944845	0.548165	0.290437	0.757645	0.740994	0.676894	1.16817	1.11202	0.672177	0.194083	1.17198
0.355065	0.728805	0.822206	1.04334	0.618636	1.20569	0.714024	-0.0228367	0.400527	0.650424	0.253874	1.0611	0.695724	0.195723	1.35926	0.966789	0.544351	0.901561	0.793981	0.659467	0.631227	0.650424	0.253874	1.0611
0.512901	0.71668	0.622117	0.99702	0.933593	1.2547	0.585615	0.287129	1.59784	0.619935	0.395907	0.936119	0.425501	0.325519	1.0258	0.244814	0.530798	0.739402	0.574909	0.73661	1.21977	0.619935	0.395907	0.936119
-0.0637013	0.675879	0.463984	1.29286	1.25918	1.49833	0.494645	0.0253688	1.25698	1.02892	0.147561	0.853842	1.07399	0.522407	1.52047	0.684983	0.980262	1.48678	1.01082	0.922111	0.803073	1.02892	0.147561	0.853842
0.627587	0.959176	0.850551	1.75907	1.01807	0.924302	1.1968	1.003	1.66716	0.724383	0.613672	1.44001	0.267275	0.048166	0.185866	1.13061	0.733508	1.15887	0.636533	0.501606	0.910334	0.724383	0.613672	1.44001
0.484792	0.411494	0.82441	0.534799	0.386465	0.66338	0.350876	-0.0612737	0.408617	0.373389	-0.27329	0.399137	0.283172	-0.0293912	0.86242	0.393898	0.439466	0.635233	0.459128	0.429632	0.255999	0.373389	-0.27329	0.399137
0.940663	0.661393	0.597543	0.829258	0.198843	0.207472	0.378028	0.0477078	0.298942	0.429682	0.027002	0.620345	0.166024	0.172363	1.18527	0.651207	0.660893	1.43145	0.248742	0.406355	0.0872365	0.429682	0.027002	0.620345
0.715942	0.567655	0.883076	0.620593	0.414221	0.025952	0.510729	0.147701	0.516455	0.198306	-0.188226	0.691228	0.462658	0.214562	1.2153	0.71495	0.632647	1.43481	0.627655	1.07806	0.555915	0.198306	-0.188226	0.691228
0.94097	0.825763	0.582023	0.776898	0.395866	0.134894	-0.234838	-0.24317	0.903036	0.545228	-0.115088	0.802796	0.350487	0.27358	1.53634	0.626904	0.280538	1.03185	0.0662135	0.160078	0.536677	0.545228	-0.115088	0.802796
0.596894	0.711825	0.983146	0.484781	0.138544	0.401464	0.539632	-0.0360746	1.02666	0.141417	-0.383477	0.478706	0.18532	-0.0354999	0.959371	0.582666	0.212697	1.12533	0.355231	0.244331	0.1839	0.141417	-0.383477	0.478706
0.438814	0.401848	0.714777	-0.454964	-0.0368145	0.90738	0.0775925	0.107663	1.05614	0.913199	0.104201	0.860714	0.169042	0.572837	0.94391	0.814542	0.564695	1.47257	0.320569	0.202501	0.194529	0.913199	0.104201	0.860714
0.830218	1.18363	0.451824	0.898097	0.130052	0.355289	0.496773	-0.104316	0.239009	0.735723	0.352863	0.434967	0.371938	0.380056	0.672958	0.70472	0.765347	1.17961	0.405715	0.58626	0.133761	0.735723	0.352863	0.434967
0.0958511	0.980101	0.705368	0.503609	0.272691	0.0757424	0.291889	0.13696	0.772327	0.498961	-0.439276	0.812985	0.53787	0.610938	0.880346	0.476403	0.248979	0.90483	0.220164	0.0844593	0.29631	0.498961	-0.439276	0.812985
0.643751	0.844871	0.567496	0.271404	0.161915	0.61683	0.547206	0.380247	0.482282	0.995251	0.508456	0.965608	0.24169	0.378655	0.626222	0.508999	0.36407	0.975607	-0.252817	-0.251185	0.149704	0.995251	0.508456	0.965608
1.20004	1.03797	1.5259	-0.199595	-0.156497	0.386586	0.376773	-0.172667	0.898519	0.530803	0.475155	1.11828	0.587282	0.322842	0.816659	0.706229	0.163758	0.661797	0.398009	0.0618739	-0.191064	0.530803	0.475155	1.11828
0.636388	0.832207	0.690284	0.437556	0.0354804	1.01374	-0.215208	-0.251266	0.644822	0.637775	-0.0552075	1.38192	0.626372	0.399726	0.718504	0.524031	0.491594	0.59483	0.157504	0.089886	0.509466	0.637775	-0.0552075	1.38192
0.293472	0.22925	0.492339	0.432151	-0.0847802	0.185199	0.0599085	0.0904636	0.0992328	0.508051	0.0697343	0.401231	0.578764	0.578825	0.595535	0.112466	0.389372	0.689862	0.334221	0.726007	0.13697	0.508051	0.0697343	0.401231
0.075079	0.0221005	1.46769	1.03196	0.0978101	0.523218	0.242394	0.190141	0.213385	0.62433	-0.385254	0.596714	0.447681	0.0443711	0.58789	-0.0555279	0.721276	0.695015	0.229617	0.34767	0.223708	0.62433	-0.385254	0.596714
0.538956	0.228935	0.577739	0.550997	0.302929	0.277226	0.00800978	0.0177867	0.159731	0.393565	0.305761	1.1921	0.285322	0.278581	0.751436	0.0508739	0.254745	0.469281	0.186088	0.0812323	0.338597	0.393565	0.305761	1.1921
-0.310009	0.152386	0.93469	0.619452	0.160456	0.448604	-0.0555595	0.309184	0.479861	0.570515	0.352	0.937452	0.138154	0.541234	0.869076	0.291093	0.432479	1.17651	-0.0450902	0.0263127	0.309442	0.570515	0.352	0.937452
-0.297076	-0.0397923	0.877135	0.415644	-0.130322	0.891145	0.293003	-0.259372	0.0900983	0.388343	-0.0246432	1.17989	0.32799	0.831198	0.885716	0.341178	0.0182407	0.956484	0.45586	-0.0449692	0.224043	0.388343	-0.0246432	1.17989
-0.417227	0.285676	0.707656	0.642914	-0.0729812	0.460941	0.0534389	-0.293502	0.435923	0.305695	0.451989	1.03906	0.774907	0.389617	1.01839	0.398796	0.320236	1.45989	0.261821	0.692007	0.00720835	0.305695	0.451989	1.03906
-0.338016	0.0696263	0.635572	0.0217856	-0.0746158	0.311208	-0.117065	0.024225	0.264628	0.566928	0.295381	0.677315	0.838888	0.290705	0.939787	0.755303	0.342094	1.05314	0.210723	0.125243	-0.107237	0.566928	0.295381	0.677315
-0.272623	-0.00545945	0.782568	0.996088	0.0855379	0.590002	0.655332	0.0798008	0.136134	0.160573	-0.493424	0.604719	0.848579	0.589007	0.700029	0.52595	0.0474971	1.02395	0.256919	0.323621	0.149345	0.160573	-0.493424	0.604719
0.12424	-0.1203	1.14252	0.527413	0.390987	0.598204	-0.262102	0.0315691	0.626994	0.256412	-0.494543	0.534581	0.593553	0.404855	1.23917	0.166144	0.351737	1.00997	0.0538004	0.0359245	0.147618	0.256412	-0.494543	0.534581
-0.423698	0.177485	0.91895	0.479294	-0.0675334	0.774515	0.458307	-0.0337092	0.194499	0.632466	-0.134748	0.996437	0.828555	0.436489	1.46976	0.165331	0.377004	1.19618	0.412118	0.320625	-0.223365	0.632466	-0.134748	0.996437
0.00541612	0.172641	0.762516	0.687125	-0.447427	0.646612	0.835451	-0.0608405	0.277591	0.663472	-0.30048	0.731754	0.746773	0.612378	0.72975	0.118396	0.402235	1.21859	-0.151411	0.232017	-0.0276103	0.663472	-0.30048	0.731754
0.308666	0.332675	0.782337	0.683816	0.00306967	0.59972	0.267706	0.419241	0.401616	0.447912	-0.12384	0.969531	1.00021	0.200467	1.01624	0.371523	0.702977	1.33628	-0.0353921	0.0562458	0.551018	0.447912	-0.12384	0.969531
-0.374648	0.234723	0.571225	0.270792	-0.264789	0.55557	0.149804	0.28079	0.515081	0.93919	-0.0769186	1.04396	1.34684	0.511925	0.767781	0.11555	0.0529078	0.804682	0.85179	0.389573	0.461379	0.93919	-0.0769186	1.04396
-0.0308674	0.297063	0.831727	0.436339	0.429872	0.299592	0.49929	0.241571	0.809785	0.542442	-0.222569	0.925726	1.10616	0.894134	0.830742	0.524244	0.732564	0.913372	0.142151	0.149387	0.0374283	0.542442	-0.222569	0.925726
-0.0624881	0.044555	0.871356	0.735648	0.488889	0.917958	0.145035	0.390371	0.439252	0.858705	-0.190181	0.989182	0.521188	0.47531	0.978008	-0.21631	0.310402	1.45652	0.512992	0.118873	0.516761	0.858705	-0.190181	0.989182
-0.205963	0.0777847	0.868145	1.05477	0.131853	0.888451	0.139052	0.124641	0.358589	0.178902	0.837902	0.627063	0.889969	0.755003	0.786786	0.426746	0.424457	0.227801	-0.328614	0.15351	0.157428	0.178902	0.837902	0.627063
-0.268772	0.0293859	0.595612	0.23882	0.0997727	0.861507	0.19531	0.0202722	0.280859	0.6567	0.624092	0.695378	1.01374	0.74596	0.47706	0.574545	0.300395	0.908566	0.85534	0.384798	0.243474	0.6567	0.624092	0.695378
0.069137	-0.0897695	0.926859	1.23184	0.543098	0.764135	0.471729	0.129848	0.484639	0.806429	-0.0754479	1.05678	0.601293	0.648574	1.24854	0.104598	0.448658	0.803662	0.705065	-0.0408357	0.954813	0.806429	-0.0754479	1.05678
-0.0624809	0.346361	0.795288	0.172079	0.151553	0.592314	0.178946	-0.0544213	0.32168	0.648133	0.933992	1.45049	0.827129	1.19932	0.762014	0.654097	0.467574	0.743058	0.823997	0.381172	0.349768	0.648133	0.933992	1.45049
0.2723	0.481481	0.535025	1.21987	0.593091	1.1478	0.711307	0.0465483	0.626832	0.27299	-0.23132	0.707953	0.568929	0.675455	0.586342	0.524347	0.285875	0.571221	0.763092	0.610787	0.526027	0.27299	-0.23132	0.707953
0.456894	0.538671	0.713491	0.888962	0.287523	0.734614	0.740142	-0.00534708	0.909704	0.206749	-0.114301	0.929304	0.855322	0.586945	0.812022	0.584724	1.12828	0.577636	0.887846	0.552012	0.398509	0.206749	-0.114301	0.929304
0.865096	0.801673	0.395493	0.488598	0.172808	0.917541	0.50289	0.0966996	0.193669	0.665182	0.294357	1.2599	0.742256	0.556329	0.639719	-0.0435904	0.165194	1.37331	0.417992	0.704533	0.932166	0.665182	0.294357	1.2599
0.636922	0.613534	1.00694	1.02123	0.647831	1.07929	0.739602	0.13924	0.20643	0.879404	-0.0815265	1.18331	0.464565	0.19469	0.583167	0.555241	0.222462	0.958699	1.00456	0.502557	0.352503	0.879404	-0.0815265	1.18331
0.706254	1.03136	0.355959	0.809853	0.286219	0.582566	-0.0687632	0.139055	0.922019	0.230614	0.255692	1.28813	1.78863	0.820653	1.01007	0.616652	0.652231	1.61534	1.11891	1.04326	1.05522	0.230614	0.255692	1.28813
0.215406	0.600483	1.04441	0.59289	0.365587	0.49644	0.218804	0.0492472	1.22146	0.885162	-0.591538	0.70313	0.574179	0.93669	0.856829	0.380949	-0.0659487	0.705254	0.323924	0.460673	0.514385	0.885162	-0.591538	0.70313
0.601287	0.88373	0.554055	1.01485	0.57382	0.954322	0.444954	0.0947767	1.11795	0.3218	0.0728013	1.50355	0.561973	0.474009	0.690196	0.381587	0.482873	0.956158	0.881274	0.176021	0.77491	0.3218	0.0728013	1.50355
0.419023	1.09589	1.05807	0.88459	0.668718	0.773605	0.497112	0.0400066	1.14255	0.648682	0.0744097	0.967354	0.545584	0.463692	0.631437	0.35548	0.117907	0.766241	0.561984	0.527826	1.07961	0.648682	0.0744097	0.967354
0.361018	0.496397	0.253733	0.0185224	0.527396	0.454142	0.249377	0.293902	0.916069	0.465965	0.0249878	0.630648	0.242546	-0.113156	0.876213	0.411421	0.436029	0.655661	0.743288	0.107813	0.680016	0.465965	0.0249878	0.630648
0.430786	0.730809	0.211561	0.539033	0.357894	0.217829	-0.0807686	0.0670829	0.878862	0.980685	0.118361	0.876401	0.356488	0.176281	1.05858	0.0645434	0.365911	0.207446	0.787646	0.182505	0.358308	0.980685	0.118361	0.876401
0.613434	0.79744	0.287428	0.709472	0.543393	0.107526	-0.0437282	0.115351	0.985226	0.575854	0.019377	0.768687	0.693804	0.3093	0.95707	0.614979	0.101201	0.484349	0.706738	0.820213	0.670742	0.575854	0.019377	0.768687
0.481936	0.733354	0.278601	0.536349	0.376991	0.239971	-0.163289	0.402727	0.811628	0.811368	0.0765698	0.656988	0.505215	0.130335	0.925177	0.469966	0.599709	0.462608	0.555683	0.454192	0.58315	0.811368	0.0765698	0.656988
0.528023	1.39129	0.424083	0.506003	0.570091	0.421496	-0.231201	0.270737	0.822656	0.501588	-0.783636	0.801699	0.481968	-0.135236	0.693387	0.574842	0.573842	0.520193	0.663369	0.219501	0.393165	0.501588	-0.783636	0.801699
0.133685	0.566953	0.000120027	-0.219535	0.470789	0.219147	-0.179909	0.665644	0.491564	1.11525	0.100503	0.796277	0.461676	0.315528	0.866342	0.794931	0.331554	0.483914	0.679036	0.27233	0.491298	1.11525	0.100503	0.796277
0.606753	1.02195	0.435525	0.258102	0.386442	0.0759268	0.0655697	0.130621	0.885658	0.757555	0.23691	0.530011	0.609016	0.47597	0.255094	0.259024	-0.0473605	0.52639	0.637921	0.607391	0.259124	0.757555	0.23691	0.530011
0.0781702	0.913959	0.311378	0.298326	0.722813	0.258129	-0.010652	0.219888	0.495726	0.678161	-0.197481	0.701077	0.598972	0.178684	0.509862	0.576795	0.47076	0.659568	0.89659	0.0582593	0.324214	0.678161	-0.197481	0.701077
0.413258	0.746748	0.320902	-0.205179	0.314954	0.467486	0.0864207	-0.0199895	1.12621	1.24614	0.305571	0.593537	0.479335	0.405057	0.371056	0.802253	0.370165	0.624356	0.141381	0.163962	0.262122	1.24614	0.305571	0.593537
0.558808	1.1102	0.877126	0.400806	0.273171	0.321271	-0.0803234	0.336221	0.505788	0.877556	0.445895	0.635706	0.580825	0.149701	0.631289	0.585873	-0.0291668	0.533405	0.796101	0.416005	-0.12913	0.877556	0.445895	0.635706
0.369751	0.875391	0.18793	0.456213	0.388235	0.697426	0.0218609	-0.0834609	0.694402	0.904652	0.0587484	0.972661	0.693699	0.0765971	0.710242	0.546549	0.661858	0.431102	0.426912	0.203991	0.413439	0.904652	0.0587484	0.972661
0.390044	0.269169	0.343312	0.721803	0.497095	0.49685	0.571441	0.0959595	0.544835	0.906684	0.094714	0.294455	0.879481	0.336789	0.610932	0.159755	0.58395	1.00309	0.436587	0.116042	0.0696387	0.906684	0.094714	0.294455
0.361166	0.0888803	0.858071	0.413007	0.0938622	0.35071	0.511266	0.0656589	0.749595	0.610994	-0.321489	0.447058	0.823308	0.0270423	0.449155	0.0817923	0.310227	0.592883	0.384246	0.482671	0.431691	0.610994	-0.321489	0.447058
0.433311	0.150047	0.464655	0.638232	0.856786	0.552278	0.0959558	0.233632	0.854353	0.774787	0.352782	0.826692	0.621056	0.372362	0.645715	-0.12694	0.253457	0.901765	0.456641	0.147109	0.255434	0.774787	0.352782	0.826692
-0.0966255	0.355022	0.25171	0.654064	0.699054	0.478275	0.228073	0.0467639	0.891869	0.862051	0.151561	0.788574	0.512967	0.0290187	0.646309	0.151051	0.128709	0.364738	0.205253	0.260178	0.487995	0.862051	0.151561	0.788574
-0.0398577	-0.0210916	0.237922	0.695019	0.377838	0.331747	-0.215674	0.460785	0.874962	0.861499	0.170334	1.07632	0.946908	0.49989	0.487341	0.30931	0.472023	0.445278	0.609199	0.250206	0.24402	0.861499	0.170334	1.07632
-0.305505	0.17512	0.172694	0.856546	0.560298	0.643023	0.639022	0.0646366	0.704845	0.418803	0.485565	1.29302	0.908992	0.167181	0.327607	0.398595	0.649739	0.353185	0.427258	0.399736	0.00498227	0.418803	0.485565	1.29302
0.0271315	0.041129	0.16	0.124533	0.347719	0.748399	-0.2027	0.46351	1.22783	0.975217	0.278577	0.6384	0.830593	0.208488	0.382485	0.493074	0.748232	0.762333	0.0322874	0.279825	0.0649344	0.975217	0.278577	0.6384
0.153813	-0.0507969	0.167014	0.759032	0.0897485	0.290977	0.103657	0.224993	0.600528	0.198671	-0.317111	0.654507	0.989348	0.0391032	0.661453	0.556822	0.251297	0.654555	0.57224	0.66599	0.302378	0.198671	-0.317111	0.654507
0.135009	0.13663	0.354862	0.22663	0.447626	0.589277	0.37583	0.353104	0.436676	0.681727	-0.615165	0.349125	0.816853	0.140156	0.525632	0.13024	0.80872	0.670891	0.273268	0.602484	0.249305	0.681727	-0.615165	0.349125
-0.113805	0.161331	0.267918	0.653973	0.328329	0.65153	-0.360267	0.539832	0.929527	0.777845	-0.262984	0.615064	0.846984	-0.0267129	0.6612	0.204421	0.280146	0.430005	0.541825	0.14497	0.000722106	0.777845	-0.262984	0.615064
0.265207	0.206049	0.249921	0.31593	0.0213462	0.589443	-0.147474	0.121076	0.587148	0.562721	-0.332571	0.465511	0.766852	-0.0822854	0.519067	-0.0325304	0.565919	0.504113	-0.0835939	0.0208893	-0.117679	0.562721	-0.332571	0.465511
0.0517253	0.490877	0.251128	0.210786	0.00389842	0.52902	0.0112235	0.41313	0.925735	0.849951	0.0193677	0.784728	0.742456	-0.057743	0.382501	0.538273	0.420777	0.386016	0.239394	0.177299	0.737318	0.849951	0.0193677	0.784728
-0.377969	0.2603	0.264519	0.357074	0.182928	0.611327	-0.451609	0.202666	0.851413	1.32427	-0.277959	0.736437	1.30052	0.071623	0.560466	-0.0801472	0.239934	0.564935	0.860606	0.82122	0.617303	1.32427	-0.277959	0.736437
-0.236848	0.35295	0.0709256	0.526991	0.795058	0.821671	0.013616	0.152603	0.533313	0.821309	-0.202052	0.755401	1.25017	0.359911	0.856312	0.466607	0.252001	0.551466	0.479381	0.326856	0.0663012	0.821309	-0.202052	0.755401
0.103478	0.235664	0.0896034	0.556962	0.519937	0.665424	0.142554	0.412453	0.628061	0.946144	-0.136775	0.859796	0.767366	0.339871	1.51767	-0.111416	0.368789	0.490592	0.845524	0.553414	0.656733	0.946144	-0.136775	0.859796
-0.075277	0.11865	0.148472	0.664532	0.189217	0.88302	-0.129698	0.398659	0.690109	0.450507	1.0138	0.905952	1.20838	0.330069	0.369934	0.107496	0.279786	0.0350913	0.104791	0.404037	0.220248	0.450507	1.0138	0.905952
-0.117504	0.181716	0.0613065	0.531169	0.322775	0.585019	0.618557	0.323051	0.708072	1.07836	0.564193	1.0023	0.793269	0.3136	0.794045	0.294452	0.55086	0.34426	1.04766	0.499689	0.359018	1.07836	0.564193	1.0023
0.19352	0.0045047	0.279278	0.744035	0.743267	0.278497	-0.171354	0.209966	0.983563	1.0889	-0.226914	0.838285	0.6041	0.316148	1.25677	-0.139147	0.0865025	0.396889	1.20837	0.269139	0.954156	1.0889	-0.226914	0.838285
-0.0685531	0.369682	0.202019	0.369776	0.430594	0.811325	0.391541	0.138155	0.677988	0.915137	0.706506	0.972076	0.623223	0.279138	0.322437	0.527242	0.254186	0.123565	1.37538	0.583783	0.478217	0.915137	0.706506	0.972076
-0.268438	0.562312	0.0943374	0.570888	0.923932	0.721641	-0.038412	0.262051	0.747274	0.549741	-0.344029	0.304223	0.824991	0.449074	0.754416	0.256782	0.0153977	0.224884	1.19838	0.915575	0.740421	0.549741	-0.344029	0.304223
0.455584	0.500315	0.154753	0.756475	0.296715	0.661207	0.0254319	0.341728	0.339343	0.589143	-0.256498	0.87516	1.16757	0.824429	1.00859	0.315285	0.451681	0.851774	1.20226	0.922544	0.502992	0.589143	-0.256498	0.87516
0.371942	0.86386	0.273588	1.02031	0.45865	0.823038	-0.0808139	0.248413	0.397385	1.32045	0.0216922	0.827554	0.860066	0.724746	0.808892	-0.0853561	0.668057	0.347748	1.20804	1.12328	0.964675	1.32045	0.0216922	0.827554
0.250046	0.519552	0.681927	0.68684	0.824079	0.795102	0.208411	0.171335	0.430312	1.08497	-0.282826	0.837079	0.768455	0.3196	0.742898	0.804124	0.423776	0.469338	1.20832	1.00291	0.481801	1.08497	-0.282826	0.837079
0.450495	0.691655	0.187247	0.704725	0.483834	0.95554	-0.242699	0.673519	0.794732	0.570107	0.353121	0.827583	0.969236	0.165814	0.610159	0.213943	0.834832	0.392553	0.916825	0.901212	1.02903	0.570107	0.353121	0.827583
0.486725	0.830087	0.652703	0.940339	0.81894	1.1049	0.171406	0.490483	0.551493	0.944245	-0.700678	0.752277	1.00935	0.755171	1.06914	0.267508	0.249284	0.490291	0.862397	0.987418	0.868879	0.944245	-0.700678	0.752277
0.353681	1.11141	0.260909	0.821278	0.96497	0.883271	-0.123193	0.413772	0.768923	0.696055	-0.0291307	0.965003	0.733467	1.06602	0.598543	0.463731	0.236784	0.382992	0.974465	0.814021	0.968807	0.696055	-0.0291307	0.965003
0.159621	1.02278	0.426557	0.833497	0.874341	1.32127	-0.140826	0.527536	0.970585	0.706667	-0.0281654	0.701723	0.95656	-0.00876847	0.853864	0.779994	0.500727	0.632119	0.927691	1.36141	1.38232	0.706667	-0.0281654	0.701723
0.636607	1.15862	0.698242	0.601865	0.862442	0.64839	0.354085	0.198504	0.625231	0.868096	0.906725	0.85227	1.07636	0.382163	0.849131	0.718989	0.333955	0.484986	0.840278	0.633551	1.06468	0.868096	0.906725	0.85227
0.362756	0.58854	0.89541	0.250411	0.517604	0.620509	0.45101	0.708452	0.526438	0.749139	0.163987	1.1386	0.233185	0.119786	0.604172	0.129097	0.429499	0.350824	0.586539	0.307632	0.584087	0.749139	0.163987	1.1386
0.465876	0.889175	1.12574	0.573145	0.398186	0.455596	0.925282	0.733467	0.385423	0.816039	0.36948	0.773048	0.54159	0.119637	0.735773	0.178372	0.661986	0.586739	0.487583	0.0967503	0.379309	0.816039	0.36948	0.773048
1.14179	0.410335	0.61684	0.625256	0.274662	0.409335	0.792433	0.692008	0.901263	0.648458	0.580227	1.33037	0.817972	0.037515	0.554087	0.0923065	0.32889	0.361373	0.694842	1.09577	1.05177	0.648458	0.580227	1.33037
1.32992	0.10684	0.763986	0.355578	-0.0972269	0.515733	0.141428	0.313076	0.668788	0.84719	0.36439	1.22863	0.369464	0.129286	0.547002	-0.337809	0.290149	0.744564	0.31849	0.248625	0.48919	0.84719	0.36439	1.22863
0.131948	0.480008	0.364949	0.300895	0.43825	0.487946	0.647102	0.819268	0.761408	0.245934	0.474915	1.04687	0.372381	-0.215172	0.747349	-0.140243	0.0830597	0.342514	0.691318	0.22478	0.652712	0.245934	0.474915	1.04687
0.640025	0.472236	0.616008	-0.347239	0.705553	0.0693928	0.186119	0.291798	0.566692	0.743412	0.57838	1.12981	0.732718	0.0988914	0.582641	0.0237368	0.193465	0.622889	0.517331	0.0924958	0.598505	0.743412	0.57838	1.12981
0.692437	0.726548	1.37452	0.511851	0.39952	0.141589	0.318934	0.491613	0.397626	0.75117	0.732457	1.01171	0.650704	0.00384933	0.52491	0.216706	0.630326	0.694246	0.671861	0.616177	0.284033	0.75117	0.732457	1.01171
0.124623	0.686815	1.07636	0.162505	0.399125	0.425956	0.282306	0.771821	0.469079	0.614087	0.170581	1.21017	0.588608	-0.0703748	0.455445	-0.430402	0.205702	0.401923	0.678136	-0.235115	0.273671	0.614087	0.170581	1.21017
0.651655	0.785345	1.00543	0.0847572	0.0959261	0.407417	0.222693	0.579159	0.843201	0.791133	0.561165	0.842565	0.417911	0.165655	0.165623	0.0496272	0.157641	0.515564	-0.0425844	-0.328872	0.589322	0.791133	0.561165	0.842565
0.780841	0.720737	0.75445	0.49598	0.601565	0.23995	0.554059	0.418046	0.263091	0.915001	0.198133	0.763816	0.31154	-0.296466	0.298742	-0.0267525	-0.0870613	0.11199	0.782368	0.138183	0.0924338	0.915001	0.198133	0.763816
1.07724	0.933146	1.27686	0.435896	0.519302	0.471308	0.359665	0.284916	0.292958	0.912399	0.199118	1.00631	0.499539	0.390337	0.517429	0.317948	0.23016	0.297426	0.299489	-0.047911	0.480189	0.912399	0.199118	1.00631
0.606873	0.61149	1.27386	0.409439	0.874058	0.360057	0.210701	0.439868	-0.000159663	1.15662	0.233732	0.922572	0.608053	0.0542603	0.530589	-0.234589	0.363898	0.476222	0.436753	0.225817	0.0495869	1.15662	0.233732	0.922572
0.058746	0.338822	0.528975	0.516376	-0.0680232	0.296404	0.0134297	0.399203	0.179015	0.447765	0.492991	1.24953	0.599654	0.478704	0.16279	-0.159747	0.521942	0.295721	0.356508	0.201916	0.25164	0.447765	0.492991	1.24953
0.448026	0.156348	0.623545	0.393523	0.593907	0.872912	0.466496	0.420692	0.426493	0.522466	0.474679	0.83078	0.410664	0.060346	0.499724	-0.155129	0.143847	0.279515	0.384134	-0.248143	0.333689	0.522466	0.474679	0.83078
-0.141237	0.518214	0.774024	0.686767	0.848813	0.497398	-0.273772	0.606472	0.784121	0.68787	0.328576	1.02078	0.537164	0.171916	0.324261	-0.277399	0.154954	0.226564	0.098456	-0.131364	0.432094	0.68787	0.328576	1.02078
-0.157479	0.392034	0.675893	0.782255	0.703852	0.223224	0.448555	0.321121	0.530687	0.802806	0.0614151	0.89101	0.467017	0.57377	0.283057	0.0964829	0.374004	0.938341	0.600067	-0.24226	0.299337	0.802806	0.0614151	0.89101
-0.163101	0.129242	0.15543	0.934777	1.11937	0.433081	-0.612968	0.280105	0.505257	0.251237	0.39833	0.638809	0.505259	0.486047	0.328372	-0.331089	0.275247	0.69152	0.385038	0.34047	0.0357319	0.251237	0.39833	0.638809
-0.214564	0.162729	0.550787	-0.0341403	0.555584	0.713107	0.401782	0.403394	0.576746	0.583985	0.177883	0.922172	0.501753	0.433742	0.360475	-0.167414	0.241481	0.676869	0.0950257	-0.119253	0.0418164	0.583985	0.177883	0.922172
-0.27052	0.406771	0.414231	0.622797	0.0299822	0.211655	0.297211	0.471352	0.177305	0.226997	0.402934	0.9328	0.495415	-0.111407	0.404339	-0.0898468	0.00401785	0.797145	0.387362	0.222686	0.195983	0.226997	0.402934	0.9328
0.00302266	0.417642	0.563435	0.46752	0.264217	0.671192	-0.309699	0.786868	0.577889	0.673382	0.158761	1.16978	0.809491	0.45145	0.387828	0.254972	0.255982	0.652152	0.107816	0.203475	0.351502	0.673382	0.158761	1.16978
-0.114144	0.377858	0.700936	0.587814	0.544111	0.5121	0.223198	0.640908	0.385381	0.642997	0.316142	1.0338	0.819386	0.452868	0.535503	0.58177	0.353879	0.927089	0.666848	0.0971863	-0.129015	0.642997	0.316142	1.0338
-0.00389118	0.394102	1.28806	0.235821	0.431855	0.603716	0.236526	0.456722	0.469673	0.607819	0.604845	1.11176	0.430452	-0.170081	0.557981	0.15195	0.650196	0.938835	-0.005133	0.110676	-0.0803882	0.607819	0.604845	1.11176
0.0101606	0.932728	1.03593	0.119486	-0.154956	0.718855	0.595924	0.356415	0.411578	0.959663	-0.175999	0.892083	0.301128	-0.193263	0.165042	0.0284884	0.648745	1.05233	0.051742	-0.113241	0.112635	0.959663	-0.175999	0.892083
-0.344241	0.347734	0.90416	0.557512	0.435738	0.432496	0.0523776	0.466182	0.22144	0.784272	0.567306	1.1456	0.484499	-0.0332331	0.52166	0.479316	0.256386	0.483425	0.768878	0.639351	0.452564	0.784272	0.567306	1.1456
-0.368221	0.924373	0.430685	0.751084	0.785288	0.883883	0.214216	0.065328	0.28262	0.902891	0.457453	1.2479	0.727432	0.148154	0.606713	-0.402604	0.772711	0.446321	0.357139	0.107728	0.15474	0.902891	0.457453	1.2479
-0.123085	0.362562	0.575968	0.569267	0.072988	0.851359	0.69692	0.549478	0.505877	1.05047	0.186204	1.21907	0.671886	0.595282	0.786353	0.128409	0.662143	0.763163	0.674433	0.307745	0.52526	1.05047	0.186204	1.21907
-0.36739	0.656623	0.753603	0.79297	0.718429	1.12689	0.453599	0.678862	0.554066	0.481026	0.0450173	0.397931	0.643918	1.02569	0.471016	0.129637	0.687678	0.336322	0.0813662	0.0860679	0.349008	0.481026	0.0450173	0.397931
-0.079784	0.116806	0.740058	0.666956	0.104649	0.426865	0.212614	0.467555	0.425944	0.617938	0.270068	0.665621	0.555874	0.1481	0.579374	-0.164757	0.343841	0.622747	1.04965	0.228844	0.336906	0.617938	0.270068	0.665621
0.171594	-0.00909041	0.609634	0.767295	0.467997	0.498964	0.218516	0.771093	0.53496	0.936127	0.387599	1.0181	0.487784	0.456483	0.651949	0.36805	0.582413	0.672214	1.04571	-0.0615211	0.891607	0.936127	0.387599	1.0181
0.0464668	0.739275	1.05008	0.376991	0.467271	0.728066	0.436384	0.619933	0.367101	0.360072	0.192119	0.47101	0.296174	0.186489	0.372961	-0.141552	0.816876	0.528065	1.43679	0.507013	0.197448	0.360072	0.192119	0.47101
-0.0520829	0.640221	0.98804	0.499223	0.576714	0.72671	0.0568329	0.670489	0.437782	1.05714	0.596182	1.42734	0.274979	0.315857	0.476681	-0.00256928	0.449803	0.56191	0.987804	0.45293	0.821405	1.05714	0.596182	1.42734
0.76451	0.523845	1.46801	0.986619	0.640507	1.02274	0.361903	0.599708	0.342299	0.744138	0.50644	1.13121	0.459918	0.544517	0.41802	-0.276405	0.459668	0.277721	1.20634	0.520837	0.818343	0.744138	0.50644	1.13121
1.35259	0.408004	0.879889	0.976894	1.06298	0.645535	0.251529	0.476058	0.272375	0.843462	0.372008	0.56178	0.241608	0.349353	0.197186	-0.0378587	0.351389	0.734815	0.640965	0.631537	0.813122	0.843462	0.372008	0.56178
0.887812	0.571335	0.534203	0.763584	0.39244	0.666018	0.172594	-0.147193	0.150496	0.570511	0.519591	0.712811	0.80659	1.06872	0.893978	-0.26312	0.392661	0.84373	1.57445	0.717851	0.683807	0.570511	0.519591	0.712811
0.607204	0.47282	1.00291	0.771748	0.645945	1.08308	0.438048	0.247817	0.5947	0.726747	-0.0125618	0.604153	0.254009	0.125512	0.525316	0.298342	0.558266	0.664909	0.944818	0.701844	0.740659	0.726747	-0.0125618	0.604153
0.0965238	0.253197	0.238048	0.758086	1.05993	0.885146	0.247941	-0.063614	0.359043	0.619618	0.230282	0.643793	1.10546	0.496593	0.926948	-0.312201	-0.108085	0.56594	0.56905	0.666121	0.68828	0.619618	0.230282	0.643793
1.3395	0.568732	1.28304	0.835484	0.686735	0.513821	0.197159	0.406103	0.431763	0.751434	0.275227	0.856144	0.149596	0.343851	0.076959	-0.347385	0.24464	0.89653	1.27387	0.509598	0.936637	0.751434	0.275227	0.856144
0.539697	0.85843	0.612044	0.707792	0.852511	1.02283	-0.0220579	0.403971	0.525496	1.03653	0.955046	1.02132	0.998249	0.320291	0.713118	-0.366704	0.0488853	0.599592	0.860496	0.779162	1.03171	1.03653	0.955046	1.02132
0.750959	0.576034	0.61377	0.519171	0.234128	0.490508	0.142346	0.156478	0.547203	0.401995	0.116301	0.594634	0.372542	0.414644	0.360652	0.0699066	0.830366	0.561411	1.27179	0.934141	0.68008	0.401995	0.116301	0.594634
0.484628	0.551064	0.386873	1.28815	0.886873	1.28435	-0.198924	0.217526	0.781822	0.876279	-0.146798	0.462293	0.687138	0.392093	0.66538	0.028465	0.183291	0.17783	1.32846	1.03079	0.786504	0.876279	-0.146798	0.462293
0.0762993	0.274853	0.391317	0.403711	0.600529	0.560136	0.343857	1.22885	0.564565	0.547448	0.637981	0.785134	0.299888	0.038102	0.39561	0.312204	0.606389	0.686751	0.154932	0.321749	0.50234	0.547448	0.637981	0.785134
-0.193003	0.20445	0.499621	0.496119	0.479314	0.297223	0.599481	0.286163	0.508878	0.629059	0.459727	1.40657	0.386847	-0.0124845	0.636302	0.364269	-0.0288628	0.171771	0.619691	0.246928	0.630703	0.629059	0.459727	1.40657
0.0555371	-0.0138448	0.554842	0.194815	0.427824	-0.0537842	0.486757	0.392938	1.06045	0.386044	0.726716	0.80678	0.766927	-0.0800149	0.613837	0.476087	-0.121621	0.252431	0.148765	0.442001	0.188221	0.386044	0.726716	0.80678
0.0882259	0.213068	0.0875881	0.338687	0.577778	0.0331986	-0.129772	0.404442	0.713051	0.677884	0.574021	1.05416	0.355707	0.370596	0.690601	0.178067	0.667747	0.468254	0.386981	0.210653	0.540074	0.677884	0.574021	1.05416
0.180226	0.184613	0.733905	0.190445	0.213517	0.723575	0.412718	0.430022	0.999854	0.182311	0.696622	0.734223	0.264532	0.045144	1.01287	0.307717	0.145549	0.149214	0.182591	0.385192	0.654774	0.182311	0.696622	0.734223
-0.291729	-0.0163875	0.378478	-0.178061	0.66292	1.2242	0.585587	-0.0139583	0.714471	0.797919	0.333261	1.04669	0.476835	0.178282	0.723611	0.339446	0.0145017	0.360146	0.281897	0.26075	0.318001	0.797919	0.333261	1.04669
0.110908	0.284337	0.578482	0.244293	0.62627	0.465726	0.618503	0.293235	0.62594	0.946361	0.306286	1.06079	0.496528	0.0399952	0.836986	0.372291	-0.229095	0.422287	0.348732	0.657535	0.93692	0.946361	0.306286	1.06079
-0.120297	0.436702	0.345283	0.232309	0.27172	0.312734	0.464225	0.040414	0.915786	0.694091	0.850741	0.804394	0.615728	0.0512116	0.52784	0.189813	0.639608	0.164002	0.336655	0.330459	0.541398	0.694091	0.850741	0.804394
0.747817	0.721495	0.508337	0.298433	0.517281	0.795258	0.39065	0.0528979	1.12951	0.808286	0.0817293	0.816268	0.601053	0.316154	0.223354	0.448834	0.258892	0.288499	0.23894	0.21723	0.554686	0.808286	0.0817293	0.816268
0.296663	0.458277	1.01745	-0.0226184	0.158808	0.593314	0.505868	0.00703664	0.555141	0.469901	0.319241	0.865001	0.152021	-0.0503028	0.130944	0.494525	-0.0554288	0.295643	0.267966	0.167212	1.25252	0.469901	0.319241	0.865001
0.261587	0.302993	0.77579	0.232819	0.249715	0.998003	-0.12084	0.207538	0.632412	0.714065	0.358713	0.939218	0.158459	0.393642	0.437241	0.140907	0.30437	0.282144	0.164133	0.498011	0.433563	0.714065	0.358713	0.939218
-0.0204181	0.0696846	0.333242	0.0979201	0.304364	0.305112	-0.136504	0.175989	0.504329	0.966614	0.433066	0.965238	0.343531	0.123454	0.294522	0.163686	0.500456	0.602873	0.0302076	0.0985958	0.696912	0.966614	0.433066	0.965238
0.376708	0.413737	0.900083	0.298429	0.210839	0.494822	0.00476351	0.491588	0.635034	0.781123	0.529507	0.713874	0.079845	0.277573	0.107304	0.0229907	0.0583687	0.446514	0.152735	0.507395	0.448603	0.781123	0.529507	0.713874
0.00599351	0.432416	0.579936	0.336883	0.150862	0.358618	0.262431	0.64246	0.567432	0.414869	0.17523	0.903463	0.0903095	0.337247	0.429997	0.128071	0.581425	0.759444	0.0369476	0.321429	0.535234	0.414869	0.17523	0.903463
-0.25913	-0.0249697	0.518586	0.574088	0.188403	0.569716	-0.329437	0.61714	0.99522	0.625082	0.344526	0.905992	0.248779	0.274081	0.538773	0.0340806	-0.0013317	0.0554629	0.280285	0.0694655	0.540891	0.625082	0.344526	0.905992
-0.555516	-0.136027	0.400863	0.252005	0.254128	1.15765	0.499983	0.677507	0.55449	0.558127	0.152187	0.925124	0.33091	0.321426	0.647945	0.0127881	0.683416	0.23962	0.110575	0.40293	0.772436	0.558127	0.152187	0.925124
-0.00503939	0.29195	0.272295	0.577412	0.305015	0.631167	-0.0277008	0.464223	0.823248	0.24991	-0.0447764	0.748255	0.644469	0.322738	0.920962	0.0654476	0.81472	0.389161	0.0477754	0.174503	0.875965	0.24991	-0.0447764	0.748255
0.122854	0.102717	0.288971	0.327842	0.182154	0.419662	0.30833	0.891346	0.743026	0.542814	0.220996	0.681088	0.450447	0.217915	0.699214	0.222815	0.32996	0.374925	-0.249715	0.50375	0.923623	0.542814	0.220996	0.681088
-0.542577	-0.141598	0.368691	0.0586847	0.060351	0.715951	0.658655	0.694083	0.524009	0.389485	0.903332	0.805083	0.47853	0.0812682	0.276015	0.0722747	0.106078	0.555228	0.12466	0.189532	0.637645	0.389485	0.903332	0.805083
0.0711185	-0.0132083	0.495166	-0.0143349	0.00603183	0.730131	-0.307743	0.698449	0.574462	0.868144	0.063896	0.552383	0.615333	0.375214	0.707586	0.442283	0.511239	0.468815	0.203663	0.632091	0.788905	0.868144	0.063896	0.552383
-0.0166086	0.0616315	0.289674	0.404127	-0.0715596	0.815399	1.16646	0.954347	0.798314	0.972766	0.528771	0.983229	0.698678	0.459458	0.751493	0.126021	-0.120467	0.42473	0.261417	0.639254	1.21034	0.972766	0.528771	0.983229
0.252484	0.405631	0.577652	0.355844	-0.225745	0.690828	1.25131	0.312107	0.633346	0.698176	0.876288	0.97564	0.538485	0.157749	0.691201	-0.106143	0.351077	0.499561	0.217433	0.489035	0.9402	0.698176	0.876288	0.97564
0.107114	0.305774	0.491457	0.152905	-0.0378022	0.658882	0.351756	0.440807	0.904916	0.602185	0.482323	0.799866	0.38712	0.196912	0.298749	0.512699	0.113648	0.585889	0.107914	0.520109	0.796195	0.602185	0.482323	0.799866
-0.115991	0.322692	0.272486	0.372777	0.215034	0.701217	0.853583	0.480973	0.897121	0.699779	0.617209	1.05944	0.395503	0.738364	0.78969	0.0934846	0.10538	0.693898	0.386066	0.523956	0.585617	0.699779	0.617209	1.05944
-0.0990645	-0.127488	0.338376	0.328198	0.273715	0.361499	0.679417	0.52724	0.738718	0.655952	0.648544	0.608827	0.665655	0.371674	0.759534	0.281768	-0.0127413	0.843793	0.560265	0.719293	0.671829	0.655952	0.648544	0.608827
0.370347	0.166559	0.400112	0.368515	0.016329	0.763586	-0.100465	0.328543	0.756042	0.873766	0.742265	0.741292	0.769186	0.438006	0.460394	-0.0143205	0.472814	0.481638	0.207264	0.545336	0.518757	0.873766	0.742265	0.741292
-0.162209	0.0312081	0.358455	0.124502	-0.0481309	0.597419	0.75509	0.849496	0.520536	0.210723	-0.167419	0.56695	0.544728	0.533438	0.854899	0.227609	0.197313	0.285629	0.07682	0.628569	0.772309	0.210723	-0.167419	0.56695
-0.223706	0.0803722	0.21745	0.909658	-0.0284822	0.763677	-0.138775	0.401598	0.875915	0.697529	-0.0489213	0.824918	0.483862	0.0912903	0.452177	0.136782	0.274487	0.462276	0.318745	0.459131	0.742418	0.697529	-0.0489213	0.824918
0.0805659	0.10198	0.416102	0.368271	0.463549	0.559221	0.733441	0.689423	0.787005	1.58556	0.777629	1.05139	0.744705	0.636836	0.620355	0.220013	0.151582	0.761417	0.276198	0.382378	0.471874	1.58556	0.777629	1.05139
-0.16851	-0.204015	0.488198	0.735494	0.310526	0.615761	-0.0089699	0.571062	0.742244	0.466833	-0.124976	1.14347	0.682557	0.437342	0.777965	0.175627	0.363958	0.2873	0.252933	0.504535	0.465129	0.466833	-0.124976	1.14347
0.151254	-0.0562438	0.347472	-0.0437861	0.142896	1.02449	0.571019	1.05487	0.651836	1.03826	0.161642	0.499527	0.113077	0.118222	0.271187	0.398142	0.268209	0.735782	0.399107	0.719248	0.582103	1.03826	0.161642	0.499527
0.0512141	0.0588295	0.505021	0.0941642	0.00867	0.64016	0.887168	0.805429	0.579917	0.434723	0.523121	0.996333	0.624948	0.324649	0.452572	0.360567	0.227559	0.675475	0.14647	0.701555	0.169434	0.434723	0.523121	0.996333
0.246791	0.127048	0.546311	-0.0156737	0.105682	0.870162	0.792066	0.309472	0.256379	0.902858	0.256173	1.3475	0.32643	0.130117	0.154786	-0.172458	0.573287	0.608928	0.511697	0.568828	0.549989	0.902858	0.256173	1.3475
0.0217141	0.0547013	0.648655	-0.155033	0.0601722	0.725608	0.689473	-0.245531	0.3399	0.901937	0.584944	1.15589	0.507602	0.485536	0.75374	0.304048	0.345956	0.602153	0.318706	0.450759	0.305203	0.901937	0.584944	1.15589
0.408306	0.441612	0.387276	0.00411945	0.204263	0.411911	0.548594	0.376432	1.33312	0.76287	0.324519	0.711038	0.343504	0.436097	0.79913	0.549753	0.506916	0.412193	0.373845	0.51878	0.165744	0.76287	0.324519	0.711038
0.243418	0.00176831	0.514737	-0.290426	0.335859	0.390058	0.648445	-0.0230146	0.905634	1.17696	0.512618	1.60612	0.991966	0.38824	0.895654	0.0905172	0.397106	0.71374	0.182184	0.285706	0.739293	1.17696	0.512618	1.60612
0.0515633	0.173123	0.33932	-0.0602656	0.19685	0.70228	1.21532	0.831031	1.44859	0.669381	0.278828	0.871258	0.174426	0.0933219	0.0760107	0.0330936	0.2005	0.478403	0.350738	0.440633	-0.0195527	0.669381	0.278828	0.871258
0.460655	0.233124	0.608225	-0.0373221	0.426047	0.408872	0.883081	0.868087	1.5364	0.991287	0.443124	1.01863	0.943207	0.884639	0.755423	0.0554102	0.227458	0.621176	0.209493	0.755302	0.177047	0.991287	0.443124	1.01863
0.385238	0.548174	0.877603	0.152005	0.264897	1.06512	0.619293	-0.0910064	0.919515	0.757543	-0.373304	0.769954	0.420844	0.357235	0.556891	0.785269	0.027184	0.345523	0.179699	0.316861	0.046	0.757543	-0.373304	0.769954
0.280414	0.479226	0.711831	0.0512791	0.505429	0.307828	-0.209456	0.257923	1.1994	0.941236	-0.234572	0.741371	0.54973	0.0561187	0.350946	0.400859	0.412576	0.504149	0.577959	0.519651	0.140152	0.941236	-0.234572	0.741371
0.20518	0.238139	0.586018	0.157553	0.233532	0.174178	0.283077	0.650337	0.688828	0.861807	0.208585	0.693749	0.78333	0.474365	0.764332	0.408406	0.159564	0.435471	0.334387	0.313389	0.105563	0.861807	0.208585	0.693749
0.770868	0.230295	0.964488	0.239008	0.541177	0.906484	0.351278	0.718784	0.460052	0.561985	0.0396153	0.302022	0.24076	0.304394	0.752114	0.67993	0.756128	0.914411	0.00188766	-0.0775663	0.314237	0.561985	0.0396153	0.302022
0.438783	0.308554	0.780454	0.549063	0.256236	0.664275	0.502337	0.555177	0.299157	0.950314	0.446092	0.599356	0.311946	0.246954	1.42131	0.145782	0.13733	0.204939	0.539525	-0.114845	0.423279	0.950314	0.446092	0.599356
0.268573	0.108221	0.860261	0.553915	0.134892	0.410625	0.287347	0.572312	1.32724	0.5426	0.244086	0.576795	0.499637	0.397572	1.18166	0.417319	0.161611	0.329087	0.311306	-0.052419	0.178813	0.5426	0.244086	0.576795
0.402397	0.120674	0.386264	0.746788	0.365039	0.435189	-0.107771	0.294223	0.534993	0.649494	0.270503	0.73303	0.366297	0.30728	1.32062	0.0264087	0.597779	0.533712	0.142424	-0.102656	0.184525	0.649494	0.270503	0.73303
0.762421	0.440775	0.573698	0.317171	0.449611	0.683242	0.501749	0.540974	0.693224	0.232392	-0.532087	0.454352	0.339704	-0.133378	1.79529	0.330006	0.0935333	0.221226	-0.0236315	0.162026	0.308235	0.232392	-0.532087	0.454352
0.0178696	0.027922	0.585386	-0.484362	0.273184	0.257612	0.230007	0.390788	0.360976	0.652496	0.340599	0.762605	0.443084	0.657754	1.32931	0.22941	-0.0277056	0.358479	0.228117	-0.128652	0.131765	0.652496	0.340599	0.762605
0.402326	0.540208	0.849322	0.737192	0.34459	0.319176	0.120987	0.501539	0.39748	0.461121	0.760549	0.396392	0.470415	0.0286509	0.890598	0.22529	0.0136715	0.444842	0.484202	0.0745813	0.774844	0.461121	0.760549	0.396392
0.28168	0.890215	0.74028	0.36912	0.624185	0.560292	0.314514	0.486661	0.551912	0.699343	-0.142746	0.717395	0.415303	0.321547	0.895697	0.137603	0.303125	0.197583	0.149646	0.117082	-0.0166544	0.699343	-0.142746	0.717395
0.06276	0.573018	0.361341	0.0524091	0.178682	0.678352	0.0952026	0.482491	0.912464	0.887169	0.462943	0.845797	0.364035	0.735622	0.591868	0.41	0.239319	0.40748	-0.135163	0.00223554	0.203232	0.887169	0.462943	0.845797
0.67051	0.43438	0.681128	-0.206784	0.00142303	0.202429	0.239755	0.371534	0.293036	0.62788	0.652347	1.09858	0.168405	0.349201	0.732035	0.431696	0.0722508	0.374754	-0.0815907	0.00658121	0.747366	0.62788	0.652347	1.09858
0.13479	0.343735	0.835946	0.371651	0.548314	0.519931	-0.00931275	0.560873	0.206666	0.807661	0.390478	1.21403	0.196666	0.46148	0.972178	0.367061	0.244911	0.469041	0.264346	0.0556126	0.279999	0.807661	0.390478	1.21403
-0.327055	0.296882	0.724224	0.259963	0.47997	0.275646	0.0408855	0.489358	0.267151	0.612466	0.262092	0.392296	0.287559	0.780249	0.940315	0.19596	0.584064	0.571487	0.115989	0.153276	0.141437	0.612466	0.262092	0.392296
0.0568836	0.218702	0.61977	0.875941	-0.236187	0.474617	-0.015299	0.712	0.360663	0.673882	0.0776751	0.498091	0.14429	0.193939	0.41675	0.363347	0.384465	0.551229	0.492503	0.222068	0.270971	0.673882	0.0776751	0.498091
0.713718	0.737394	0.93282	0.521504	0.645053	1.13425	0.297092	0.853066	0.224791	0.55198	0.723248	1.10019	0.384172	0.0417929	0.86169	0.447269	0.415	0.727832	-0.126959	0.0593879	0.122139	0.55198	0.723248	1.10019
-0.0475297	0.164271	0.91371	0.600086	0.559059	0.657199	-0.250917	0.729813	0.865462	0.627643	0.174873	0.944956	0.207138	0.223231	0.74829	0.301655	0.16868	0.194855	0.221994	0.0178812	0.273564	0.627643	0.174873	0.944956
-0.154663	-0.0081863	0.771622	0.287958	0.352439	0.426745	0.507103	0.729203	0.50739	0.95415	0.426395	1.12334	0.361901	0.233623	0.875671	0.262553	0.513746	0.16725	0.402667	0.238058	0.6107	0.95415	0.426395	1.12334
-0.13083	0.318982	0.31227	0.464449	0.29737	0.397869	-0.11071	-0.0142594	0.785662	0.277175	0.83998	1.04575	0.499665	0.243273	0.850383	0.0255097	0.633346	0.344557	0.0466264	-0.138755	0.343415	0.277175	0.83998	1.04575
-0.00403342	-0.0120203	0.576369	0.0199677	0.485519	0.600452	0.246609	0.682801	0.430948	0.765729	0.27075	0.762223	0.369484	0.104638	0.894498	0.0556486	0.134394	0.409818	0.120055	0.283792	0.17921	0.765729	0.27075	0.762223
-0.0168609	0.0625363	0.690678	1.08282	0.000762273	0.464133	0.367187	0.559442	0.332443	0.336437	-0.0385554	0.535514	0.448563	-0.105913	0.715891	-0.194387	-0.0489395	0.578689	0.176253	-0.116012	0.1698	0.336437	-0.0385554	0.535514
0.234312	0.180217	0.683989	0.315598	0.310946	1.04041	-0.372544	0.66684	0.406039	0.805133	-0.444457	0.584114	0.605551	0.455666	0.940416	0.381242	0.679987	0.455724	0.663813	0.536975	0.711442	0.805133	-0.444457	0.584114
-0.297575	-0.0451882	0.736789	0.398155	0.679685	0.499286	0.153331	0.72032	0.219906	0.844746	-0.201229	0.9449	0.599457	0.272266	1.19983	0.159665	0.0226696	0.471467	0.515178	0.382587	0.843347	0.844746	-0.201229	0.9449
0.144406	0.645697	0.821918	0.449325	-0.0471513	0.670084	0.395963	0.527002	0.424072	0.723507	0.0377288	0.659641	0.356247	-0.11579	1.07754	-0.109502	0.454805	0.475812	0.474422	0.4164	0.792264	0.723507	0.0377288	0.659641
0.206268	0.238267	0.73569	0.68981	-0.0675309	0.864687	0.306828	0.628859	0.603948	0.821465	0.169058	0.943917	0.43572	-0.255199	0.566587	0.623348	0.40049	0.644257	0.611203	0.0810837	0.522902	0.821465	0.169058	0.943917
-0.148903	0.303716	0.712556	0.118621	-0.111984	0.443252	0.0667356	0.855396	0.498981	0.702836	-0.0955981	0.936321	0.551792	-0.0989049	1.07895	0.124893	0.0400765	0.604607	0.503757	0.154251	0.459517	0.702836	-0.0955981	0.936321
-0.00529593	0.071456	0.845153	0.55769	1.16792	0.903372	0.256286	0.247353	0.15997	1.0564	0.115691	0.816467	0.565091	0.418097	1.17309	0.500941	0.320796	0.705967	0.766484	0.413061	0.522128	1.0564	0.115691	0.816467
0.181045	0.126794	0.662136	0.56413	0.668457	0.8294	0.215914	0.614846	0.538466	0.629773	0.123835	0.962645	0.906027	0.428862	1.30876	0.077077	0.729338	0.57119	0.434743	-0.059662	0.393477	0.629773	0.123835	0.962645
0.0164981	0.185271	1.01613	0.96999	-0.142782	1.54375	0.141064	1.06766	0.215264	0.532753	1.15096	0.811482	0.84865	0.403138	0.86033	0.181602	0.185295	0.545162	0.08092	0.333109	0.541985	0.532753	1.15096	0.811482
-0.336959	0.236726	0.589996	0.315566	0.413442	0.430156	0.536323	0.651502	0.300284	0.640582	0.751064	0.730704	0.608793	0.321223	0.90366	-0.224763	0.215088	0.555248	0.314771	-0.108594	0.488735	0.640582	0.751064	0.730704
-0.201329	0.243948	0.679358	0.964114	0.718453	0.661721	0.136053	0.880984	0.806688	0.764267	-0.148289	1.14059	0.723659	0.280856	1.62565	0.487233	0.298358	0.863654	0.223574	0.246312	0.419319	0.764267	-0.148289	1.14059
0.0153486	0.0924634	0.614473	0.247131	0.282425	0.640878	0.373459	0.808332	0.523058	0.523714	0.957057	1.24902	0.430942	0.259048	0.766259	-0.0285135	0.580584	0.40817	0.18089	-0.00450651	0.1358	0.523714	0.957057	1.24902
0.274136	0.27931	0.505587	1.08489	0.643519	0.805702	0.246112	0.614145	0.715449	0.552882	0.232036	0.608938	0.234892	0.527616	0.631582	0.399808	0.224829	0.983517	0.445146	0.253975	0.448256	0.552882	0.232036	0.608938
0.27778	0.255101	0.879126	1.02203	0.223475	1.32212	0.0615695	0.459248	0.525635	0.47196	0.118623	0.938765	0.535211	0.5329	0.815321	0.119851	0.513807	0.734324	0.0806488	0.151205	0.297617	0.47196	0.118623	0.938765
0.31021	0.259705	0.247553	0.437284	0.136103	0.675074	0.0310578	0.519553	0.168157	0.743339	0.17171	1.10305	0.526965	0.274431	0.482154	-0.0119747	0.52644	0.580075	0.438121	0.170164	0.606395	0.743339	0.17171	1.10305
0.264488	0.16882	0.557357	1.02446	0.678208	0.767487	0.305639	-0.291332	0.294614	0.416118	-0.142199	0.995642	0.825557	0.349035	1.16743	0.189374	0.380078	0.656386	0.291024	0.168264	0.177841	0.416118	-0.142199	0.995642
0.205123	0.297502	0.308051	0.879399	0.194065	0.767334	-0.191729	0.528981	0.624831	0.912787	0.651359	1.19292	0.505609	0.313489	1.38914	0.195212	0.580345	0.471428	0.414723	0.0913849	0.241794	0.912787	0.651359	1.19292
-0.129028	0.161849	0.48026	0.567674	0.36544	0.686797	-0.0988132	0.091302	0.380233	0.494049	-0.571057	0.649161	1.29193	0.829105	1.44169	-0.0464119	0.267514	0.923221	0.174522	0.299142	0.598876	0.494049	-0.571057	0.649161
0.105017	0.367538	0.602803	0.905893	0.548888	0.639741	0.0174938	0.260165	0.618136	0.484525	0.431207	1.50562	0.272437	0.531079	0.358265	-0.115402	0.34945	0.536393	-0.0157949	0.249009	-0.0688148	0.484525	0.431207	1.50562
-0.214547	0.413049	0.486723	0.850437	0.559772	0.854052	0.112865	0.464072	0.650707	0.545844	0.263273	0.993153	0.88175	0.135807	1.26149	-0.135448	0.176205	0.700954	0.281114	0.300829	0.386556	0.545844	0.263273	0.993153
0.614846	0.453743	0.740555	1.4838	0.321951	0.722559	0.435024	0.129135	0.358008	0.367117	0.930751	1.65552	0.536515	0.399739	1.00493	0.450343	0.37074	0.417128	0.107234	-0.0281803	0.217196	0.367117	0.930751	1.65552
0.335122	0.601926	0.443124	0.603199	0.603421	0.850055	0.104742	0.250785	0.725624	0.729156	0.960073	0.779342	0.771705	0.561735	1.00744	0.330577	0.334976	0.511981	0.290348	0.123041	0.174972	0.729156	0.960073	0.779342
0.0949352	0.315905	0.886341	0.510602	0.413228	1.19722	0.308836	0.936832	0.531381	0.838008	0.210827	0.495396	0.776423	0.331726	0.791133	0.386216	0.583633	0.239126	0.101767	0.059418	0.250614	0.838008	0.210827	0.495396
0.131594	0.625446	0.625704	0.164521	0.292595	0.490275	0.0865299	0.718527	0.721623	0.638882	-0.142509	0.692045	1.22261	0.207715	0.869923	0.808889	1.07697	1.23254	0.604116	0.663493	0.842271	0.638882	-0.142509	0.692045
-0.304464	0.847788	1.04271	0.422037	0.396531	0.923295	0.602096	0.481513	1.05176	0.473854	-0.12273	0.881382	0.277786	-0.280225	0.410234	0.237636	-0.166169	0.209975	0.308006	0.0681094	0.546087	0.473854	-0.12273	0.881382
-0.0843085	0.400834	0.657585	1.02296	0.240768	0.395813	0.613909	0.554501	1.15263	0.79777	0.284739	0.808988	0.476067	-0.333304	0.976193	0.157821	-0.121117	0.720405	0.051235	0.458134	0.431124	0.79777	0.284739	0.808988
-0.301181	0.381967	1.11631	0.517244	0.467276	0.23345	0.425203	0.64207	0.594142	0.423035	0.10086	1.05684	0.897136	-0.297787	0.847121	0.0154513	0.300288	0.827006	0.0386742	0.193718	0.671522	0.423035	0.10086	1.05684
-0.428121	0.232406	0.676158	0.665254	0.507669	0.284747	0.107566	0.298561	0.89827	0.639647	0.175868	0.986778	0.528931	-0.20562	1.057	0.33153	-0.354765	0.65802	0.304291	0.371412	0.589769	0.639647	0.175868	0.986778
-0.0895946	0.304788	1.17329	0.438066	-0.0592229	0.637965	0.375675	0.606466	0.815732	0.398057	-0.40586	1.07355	0.371838	-0.119286	1.23862	0.604562	-0.439895	0.976654	0.284883	0.408965	0.622405	0.398057	-0.40586	1.07355
-0.496495	0.365473	1.10034	-0.337243	-0.144909	0.785847	0.12624	0.422278	0.314516	0.969777	0.428783	0.962288	0.528823	0.0917925	0.889963	0.424185	0.000496974	0.825614	0.160567	0.467485	0.494043	0.969777	0.428783	0.962288
-0.185425	0.357934	0.161861	0.488409	0.179627	0.460265	0.21141	0.365695	0.76681	0.688535	0.458769	0.632541	0.637017	0.0895336	0.942488	0.483766	0.106222	0.329289	0.0523269	0.235729	0.685201	0.688535	0.458769	0.632541
-0.0537525	0.465004	0.492978	0.442579	0.0193933	0.292606	0.330147	0.378278	0.254199	0.448881	-0.0660969	1.02389	0.688937	0.00219222	0.878059	0.386717	-0.289867	0.525556	0.33908	0.409625	0.52944	0.448881	-0.0660969	1.02389
-0.148226	0.364403	0.511707	0.225453	0.345946	0.76669	0.0280219	0.295421	0.834175	0.946375	0.769135	0.777322	0.412695	0.0165605	0.36484	0.329555	-0.267064	0.502351	0.449413	0.263952	0.699444	0.946375	0.769135	0.777322
-0.121312	0.276609	0.802543	0.145861	-0.587082	0.645158	0.675589	0.14559	0.495027	0.595399	0.762727	0.8779	0.654384	-0.166686	0.478544	0.565026	0.265825	0.450912	0.359309	0.13108	0.504618	0.595399	0.762727	0.8779
-0.562048	0.173475	0.561966	0.600784	-0.251324	1.28349	0.546086	0.175729	0.536828	0.587516	0.309172	1.3394	1.10023	0.306533	0.645063	0.236859	-0.224466	0.146248	0.0187841	0.277475	0.483453	0.587516	0.309172	1.3394
-0.629451	0.395018	0.386343	0.357857	-0.258937	0.543758	0.107159	0.636439	0.794982	0.729283	0.2088	0.659026	0.893298	0.175507	1.00632	0.121583	-0.18394	0.388804	0.414402	0.157566	0.712131	0.729283	0.2088	0.659026
0.11386	-0.0186542	0.768751	0.461841	0.339309	0.555511	-0.129026	0.526234	0.809835	0.397167	-0.0122433	0.828413	1.15724	0.294479	0.264638	0.247001	0.188697	0.0983797	0.079079	0.489902	0.635842	0.397167	-0.0122433	0.828413
0.15471	0.0599809	0.39393	0.423355	0.0347765	0.330331	0.606509	0.533921	0.470161	0.978043	0.763301	0.985082	0.583928	0.0878512	1.03731	-0.0889358	-0.0398601	0.0294022	0.703881	0.162442	0.676144	0.978043	0.763301	0.985082
-0.0959017	0.98557	1.40094	0.800618	-0.285813	0.730106	-0.158617	0.451356	0.838355	0.86996	0.318096	0.970005	0.705867	0.0559327	0.680999	0.271695	0.236765	0.466389	0.122918	0.559219	1.23716	0.86996	0.318096	0.970005
0.00395567	0.251524	1.45299	0.54719	-0.238111	0.802095	0.323388	0.558	0.592015	0.489877	0.322029	1.2961	0.789946	0.530629	0.680657	0.226238	-0.431591	1.12756	0.113268	0.589911	0.926507	0.489877	0.322029	1.2961
0.0927231	0.0672669	1.16515	0.81543	-0.116208	0.736098	-0.445363	0.0177948	0.320085	0.493083	0.407425	0.879353	0.913597	0.235844	0.613643	0.164648	-0.453001	0.949299	0.6281	0.215553	0.695354	0.493083	0.407425	0.879353
-0.0780984	0.545163	1.2231	0.0888615	0.176771	0.361622	0.478543	0.546831	0.608029	1.14909	0.527986	1.04405	0.767188	0.227417	0.6832	0.150732	-0.254871	0.829019	-0.362742	0.784116	0.468018	1.14909	0.527986	1.04405
0.156853	0.329692	1.41587	0.575503	0.372738	0.56725	0.128574	0.188365	0.464867	-0.0300043	-0.152927	0.861211	0.844288	0.167517	0.511223	0.212372	-0.21427	0.306132	0.066988	0.535458	0.85677	-0.0300043	-0.152927	0.861211
-0.166919	0.506613	1.56575	0.16273	0.248985	0.766649	-0.192929	0.497927	0.491325	0.241175	-0.890098	0.708003	0.878773	0.152902	0.694498	0.228554	-0.182669	0.64445	0.322253	0.538438	0.682759	0.241175	-0.890098	0.708003
-0.306661	0.40327	1.00825	0.665102	-0.117077	1.07379	-0.0566258	0.651318	0.504275	0.456674	0.0315599	1.01336	0.88485	0.291009	0.968781	0.872841	-0.177131	0.398667	0.390723	0.177254	0.519739	0.456674	0.0315599	1.01336
-0.0586817	0.640751	0.660001	0.578633	-0.491669	0.725395	-0.0483436	0.541288	0.230441	0.346535	-0.0808676	0.721457	0.9517	0.108285	0.875989	0.406098	-0.416539	0.618423	-0.0763805	0.546743	0.581627	0.346535	-0.0808676	0.721457
-0.0346116	0.268352	0.856248	0.25416	0.0607488	0.583623	0.627654	0.348632	1.04569	0.688532	0.197904	0.952464	0.670283	-0.113982	0.351061	0.286484	-0.219061	0.640856	0.177084	0.219743	0.632574	0.688532	0.197904	0.952464
0.0927678	1.13875	0.642454	0.579192	-0.360213	0.59429	-0.0568099	1.11383	0.734379	0.967661	0.130433	1.10892	1.14226	0.152455	0.652587	0.378299	-0.346506	0.551594	0.185601	0.413959	0.570397	0.967661	0.130433	1.10892
0.108614	0.497905	1.41745	0.301202	0.0402231	0.429032	0.0837552	0.156368	0.340977	0.501579	0.00613398	1.01513	1.04024	0.273442	0.754602	-0.137997	-0.211099	0.449372	0.348721	0.510144	0.825202	0.501579	0.00613398	1.01513
-0.0728447	0.261214	1.32208	0.531667	0.098671	0.756093	0.826493	0.457193	0.696445	0.634566	0.171158	1.02099	0.508515	0.311808	1.09865	0.00587773	-0.600936	0.605195	0.198772	0.187525	0.89548	0.634566	0.171158	1.02099
0.267651	0.652752	1.40671	0.669415	-0.0803319	0.979773	0.414234	0.727963	0.321067	0.429617	1.19989	0.573955	0.969667	0.574749	0.63367	0.188116	-0.19907	0.0489864	0.293784	0.578295	1.24945	0.429617	1.19989	0.573955
-0.0222149	0.373534	0.820256	0.559121	-0.0956522	0.632869	0.37906	0.394296	0.561584	1.20469	0.780174	1.05166	0.767489	0.343436	0.627836	0.134746	-0.552106	0.552117	0.164632	0.229899	0.552982	1.20469	0.780174	1.05166
-0.174315	0.325941	1.29413	1.0922	0.34384	0.707534	0.00388096	0.507608	0.641254	0.69927	-0.0452572	1.43636	0.41347	0.393582	1.02504	0.3357	-0.305117	0.173218	0.379299	0.844827	0.643842	0.69927	-0.0452572	1.43636
0.0819227	0.653858	0.757322	0.286487	-0.276442	0.598635	0.573571	0.622618	0.759291	0.824597	0.891218	0.994778	0.452097	0.12626	0.537193	0.676251	-0.304602	0.367685	0.281002	0.131616	0.632489	0.824597	0.891218	0.994778
0.451521	0.687677	0.551403	0.503937	0.141898	1.1219	-0.116224	0.498286	0.583501	0.355334	-0.146309	0.643653	0.598031	0.174489	0.700036	0.440092	-0.345464	0.330531	0.645192	0.652753	1.54862	0.355334	-0.146309	0.643653
-0.530535	0.444981	0.674435	0.668979	0.225192	0.874648	0.0903309	0.255164	0.305608	0.604188	-0.157172	1.08329	0.878846	0.203417	0.781037	0.0533077	0.136078	0.139139	0.0817857	0.561291	0.671969	0.604188	-0.157172	1.08329
-0.39278	0.41082	0.387085	0.566096	-0.150513	1.17727	-0.0809364	0.612805	0.277786	1.09137	0.412344	1.00222	0.675825	0.0829391	0.443731	0.209562	-0.762651	0.538557	0.311612	0.257064	0.77936	1.09137	0.412344	1.00222
-0.661566	0.343853	0.636598	0.52877	0.168268	1.13505	-0.0387127	-0.366694	0.377888	0.947747	-0.166461	1.01831	0.777585	0.385059	1.1792	0.280994	-0.431407	0.529815	0.203631	0.234347	0.681728	0.947747	-0.166461	1.01831
-0.107213	0.129412	0.220173	0.484912	0.210528	0.837627	0.35772	0.499823	0.408801	0.413093	0.505732	0.898476	0.704949	0.230516	0.784513	0.356784	-0.566179	0.511274	0.371184	0.432105	0.652155	0.413093	0.505732	0.898476
-0.197077	0.260497	0.510983	0.373875	0.099306	0.940419	0.081792	-0.0424174	0.251559	0.615432	-0.385861	0.700438	0.723876	0.251027	0.978132	0.535238	-0.509328	0.185179	0.2963	0.0423512	1.06407	0.615432	-0.385861	0.700438
-0.645681	0.406513	0.554515	0.609676	0.101934	0.851265	-0.0539565	0.42699	0.540185	0.734939	0.295728	1.31431	0.590376	0.0959892	0.257532	0.391931	-0.25169	0.577699	0.231705	0.413611	0.479464	0.734939	0.295728	1.31431
-0.607499	0.42932	0.932642	0.615329	0.133811	1.36187	-0.278109	0.559781	0.612095	0.625029	0.0509984	1.30605	0.892932	-0.0775221	0.870781	0.353446	-0.475379	0.1974	0.435602	0.310894	0.715878	0.625029	0.0509984	1.30605
0.00644282	0.141845	1.03865	0.995861	0.410065	1.08125	-0.0796226	0.102179	0.405641	0.749901	0.763011	1.01421	0.901805	0.493629	0.677446	0.132491	0.250966	0.803383	0.222915	0.249569	0.390855	0.749901	0.763011	1.01421
-0.0707524	0.179216	0.221875	0.539234	0.142189	0.866527	-0.120512	0.344397	1.15197	1.06224	0.768098	1.11916	1.23633	0.25869	0.831268	0.150164	-0.214157	0.204313	0.54301	0.414675	0.592868	1.06224	0.768098	1.11916
-0.472656	0.217436	0.411449	0.499218	-0.210611	0.691809	1.26582	0.639868	0.552503	0.668344	0.0738821	0.779159	0.942581	0.62748	0.999683	0.279828	-0.073535	0.515448	0.290078	0.1861	0.547142	0.668344	0.0738821	0.779159
0.0230775	0.0190493	0.433887	0.571075	0.273347	0.61219	0.0250237	0.525527	0.627635	0.719309	-0.180721	0.809266	0.445113	0.136748	0.711038	0.00200579	-0.542264	0.10507	0.327891	0.612603	0.752075	0.719309	-0.180721	0.809266
0.371489	0.268507	0.628559	0.735097	0.225634	0.719216	0.238813	0.959546	0.49391	0.400593	0.81259	0.939249	0.483885	0.189701	1.27479	-0.123616	-0.29453	0.0449873	0.163513	0.481696	0.595005	0.400593	0.81259	0.939249
-0.358574	0.438436	1.54679	0.516267	0.220492	0.641402	0.24428	0.303298	0.475454	0.168401	0.317054	0.768994	-0.0576819	-0.372467	0.240737	0.230014	0.308473	-0.13102	0.216248	0.111941	0.115277	0.168401	0.317054	0.768994
0.0537573	0.371486	1.19223	0.705902	0.343314	0.269931	0.351461	0.530046	0.638934	0.0365648	0.0562742	0.95644	-0.0797733	-0.393389	0.80814	0.151589	-0.0510152	0.258117	0.372085	0.260379	0.334932	0.0365648	0.0562742	0.95644
0.383321	-0.022302	1.03137	0.587779	0.225545	0.0634167	-0.0292291	0.596838	0.81074	0.121053	0.0774881	0.799441	0.449454	-0.243987	0.715391	-0.0664468	0.146027	0.426089	0.383256	0.0614419	0.29955	0.121053	0.0774881	0.799441
0.295734	0.179984	0.85838	1.12142	0.260714	0.105335	-0.461025	-0.000835535	0.502626	0.286524	0.0830226	0.852084	0.121448	-0.15653	0.745222	0.25366	0.133913	0.191466	0.151895	0.0795314	0.311269	0.286524	0.0830226	0.852084
-0.176874	-0.0825112	0.509605	0.630846	0.357387	0.495632	0.0578498	0.379507	0.7857	0.214399	0.273311	0.74228	-0.140849	-0.108365	0.810083	0.589497	-0.276865	0.544682	0.119737	0.152861	0.220122	0.214399	0.273311	0.74228
0.0825077	0.126241	1.06097	-0.252518	0.0295911	1.22923	0.473759	0.0579849	0.626913	0.357772	-0.250253	0.686197	-0.0728745	0.170725	0.812833	0.286536	-0.0863234	0.328511	0.125337	0.094068	0.0793883	0.357772	-0.250253	0.686197
0.48596	0.162647	0.677852	0.669878	0.314463	0.440147	0.228383	0.448778	0.568268	0.52241	-0.107883	0.738416	0.201224	0.150194	0.789376	0.350543	-0.072749	0.0359532	0.511838	0.107443	0.573342	0.52241	-0.107883	0.738416
0.151597	0.309923	1.23179	0.779267	0.271723	0.158565	0.286051	0.4562	0.507362	0.496546	0.349493	0.726287	0.192361	0.104501	0.965613	0.41104	-0.0845777	0.246093	0.289233	0.14499	0.400009	0.496546	0.349493	0.726287
0.488198	0.760803	0.8618	0.324736	0.294222	0.601088	0.138345	0.6835	0.673995	0.200674	-0.545468	0.621343	0.33057	0.264915	0.500655	0.491435	-0.198287	0.34185	-0.0494548	-0.0598519	0.293143	0.200674	-0.545468	0.621343
0.448504	0.276348	0.71313	-0.344312	0.258933	0.559053	0.246244	0.247292	0.43525	-0.0433933	-0.223861	0.549536	0.297733	-0.164973	0.434904	0.553306	0.314572	0.227707	0.021592	-0.0401877	0.489955	-0.0433933	-0.223861	0.549536
0.225286	0.329334	0.817926	0.502908	0.155605	0.932124	-0.157684	0.430029	0.458518	0.26666	0.082716	0.85289	0.721377	0.366012	0.627861	0.213975	0.102217	-0.16991	0.0605405	0.159781	0.44647	0.26666	0.082716	0.85289
0.146407	0.271931	1.21641	0.515252	0.385985	0.119919	-0.116681	-0.10973	0.286662	0.489026	0.086873	0.584124	0.437625	0.184373	0.732939	0.121555	0.266593	0.289741	0.509943	0.324329	0.723036	0.489026	0.086873	0.584124
0.475773	0.356551	0.488674	0.864044	0.342174	0.489629	0.125683	0.13703	0.498505	0.546585	0.116381	0.652174	0.512525	0.429233	0.0412693	0.102562	0.318028	-0.106329	0.231958	0.315691	0.493361	0.546585	0.116381	0.652174
0.635238	0.563	0.252855	0.850848	0.216985	0.226034	0.528553	0.0656494	0.314079	0.169276	-0.342289	0.774526	-0.0505439	0.0931438	0.534097	-0.0718027	0.0697766	-0.152438	0.186998	0.224339	0.428116	0.169276	-0.342289	0.774526
0.107284	0.234374	1.16794	0.696646	0.209394	0.286478	0.0930759	0.598683	0.709488	0.0128654	-0.0734736	0.692091	-0.0543655	0.131423	0.304705	0.240021	0.193232	0.190361	0.0265968	0.324797	0.630792	0.0128654	-0.0734736	0.692091
0.203503	0.266191	1.03325	0.354673	0.194896	0.92112	0.292776	-0.104609	0.489848	0.218472	0.0640809	0.869776	0.243805	0.647173	0.438789	-0.0749044	-0.00891607	0.658498	0.155849	0.365483	0.886353	0.218472	0.0640809	0.869776
0.164915	0.23897	0.389272	0.546809	0.13993	0.349651	0.151011	0.0187754	0.808023	0.185131	-0.108266	0.690524	0.317595	0.151885	0.551341	0.26649	-0.172107	0.335378	0.469915	0.158069	0.780827	0.185131	-0.108266	0.690524
0.00651989	0.283315	0.912561	0.310372	0.394609	0.387774	0.283319	0.000216618	0.519002	-0.00891908	-0.162427	0.519683	0.313798	0.164114	0.391504	0.157385	-0.1089	0.37831	-0.0738981	0.561589	0.410588	-0.00891908	-0.162427	0.519683
-0.224012	0.16869	0.582454	0.927227	0.317295	0.613627	0.733655	0.120036	0.332437	0.392791	0.396884	0.66081	0.282425	0.274453	0.538399	0.29727	-0.0220324	-0.0162598	0.245295	0.364818	0.558589	0.392791	0.396884	0.66081
-0.0455526	0.110676	0.783314	0.26117	0.674736	0.501042	-0.0240547	0.402054	0.360927	0.481329	0.287725	0.372931	-0.0158353	0.137768	0.519616	0.285174	0.0705533	0.42584	0.275227	0.230549	0.781197	0.481329	0.287725	0.372931
0.0338034	0.316403	1.0153	0.503055	0.420048	0.719511	0.290198	0.0530839	0.426114	0.687237	0.0263763	0.74751	0.285272	0.184746	0.848157	0.764704	-0.204183	0.0655233	0.559719	0.16096	0.605558	0.687237	0.0263763	0.74751
0.394636	0.725794	1.70478	0.622002	-0.303483	0.824894	0.458649	0.0124518	0.614797	0.375664	0.299981	0.918862	0.275764	0.0179859	1.00858	0.12722	-0.143735	0.279295	0.162678	0.346377	0.713065	0.375664	0.299981	0.918862
0.207814	0.259643	1.7912	0.732504	0.68285	0.744048	0.235656	-0.0127329	0.525216	0.160592	0.400453	0.615191	0.142831	0.0633674	0.473777	0.237252	-0.0405176	0.181073	0.367378	-0.0551168	0.699051	0.160592	0.400453	0.615191
0.180378	0.652634	1.2857	0.0490768	0.206951	0.43202	0.30476	0.320731	0.62764	0.0221103	0.00634058	0.824059	0.398748	0.242235	0.619322	0.274641	0.0726995	0.359725	0.680619	0.109662	0.683121	0.0221103	0.00634058	0.824059
-0.184496	0.198826	0.821942	0.473787	0.308653	0.215395	0.684037	-0.168647	0.293391	0.244177	0.166622	0.59218	0.372847	0.261595	0.457969	0.0678475	-0.184728	0.211501	0.377515	0.141998	0.753015	0.244177	0.166622	0.59218
-0.126388	-0.0139213	1.03915	0.550618	0.374753	1.03315	-0.220429	-0.0974176	0.326979	0.324411	0.259709	0.631811	0.00359327	0.378109	0.709133	-0.0742957	-0.211187	0.254921	0.463875	-0.0822345	0.605839	0.324411	0.259709	0.631811
-0.040062	0.443802	1.2092	0.727785	0.225494	0.758089	0.411435	0.109646	0.448627	0.0246874	-0.366923	0.372374	0.125809	0.732769	0.644685	0.182634	0.0508704	-0.0507123	0.127135	0.184997	1.22932	0.0246874	-0.366923	0.372374
-0.138828	0.0434492	1.64859	0.333628	0.37766	0.742158	0.351862	0.270883	0.334744	0.291408	-0.428945	0.750076	0.49316	0.286289	0.567234	0.12105	-0.200909	0.249128	0.52058	-0.132234	0.393032	0.291408	-0.428945	0.750076
-0.0546429	0.0257216	1.00268	0.892143	0.336791	0.782091	0.32504	0.338477	0.803328	0.818318	0.146079	0.750412	-0.00984499	0.557655	0.715576	0.197848	-0.0437178	-0.145187	0.527414	0.517968	0.694475	0.818318	0.146079	0.750412
0.00425464	0.281915	1.36691	0.403766	0.503053	0.589519	0.234489	0.42198	0.435244	0.25698	-0.498403	1.13978	0.452271	0.174968	0.447314	0.55171	-0.0932241	0.0200049	0.470546	-0.0827858	0.3996	0.25698	-0.498403	1.13978
0.0397825	0.29006	1.50553	0.768388	0.285866	1.11506	0.347173	0.167005	0.649985	0.623397	0.116337	0.425902	0.380815	0.217005	0.273057	0.452761	-0.435202	-0.0774892	0.973171	0.29229	0.742215	0.623397	0.116337	0.425902
0.139035	0.440798	1.21721	0.625049	0.239315	0.663567	0.39579	0.210502	0.446688	0.258546	0.38405	0.885605	0.455443	0.555234	0.637371	0.44029	0.301464	0.0632719	0.397271	0.31986	0.372	0.258546	0.38405	0.885605
0.324393	0.189668	0.565424	0.32941	0.217406	0.873473	0.0492383	0.171912	0.290344	0.313309	-0.23528	1.3869	0.587921	0.287699	0.199253	-0.00193287	-0.397464	0.104551	0.577082	0.206729	0.626169	0.313309	-0.23528	1.3869
0.218927	0.419745	0.306975	0.635694	0.389162	0.939992	0.36561	-0.212221	0.381006	0.57295	0.197708	1.01024	-0.0480392	0.432759	0.523274	0.286467	-0.0364631	0.16935	0.555589	0.183688	0.314517	0.57295	0.197708	1.01024
0.58119	0.247006	0.652366	0.533917	0.139935	0.517252	0.0776832	0.177299	0.838576	0.535946	0.172402	0.82862	0.260138	0.232989	0.47963	0.286906	-0.307395	0.0706791	0.857377	0.318732	0.394657	0.535946	0.172402	0.82862
-0.238128	-0.161679	0.251528	0.336583	0.14204	0.370781	0.349137	-0.0475959	0.710174	0.808502	0.12343	1.01247	0.0853797	0.596708	0.483689	0.331525	-0.0149427	-0.0346046	0.372865	0.153458	0.697976	0.808502	0.12343	1.01247
0.293343	0.160391	1.10663	0.684197	0.246752	0.773666	0.176089	-0.202015	0.680943	0.412244	0.12443	0.866121	0.401524	0.461226	0.263064	0.417721	-0.0227641	0.269572	0.303885	0.2568	0.340066	0.412244	0.12443	0.866121
0.167487	0.157702	0.60128	0.734171	0.134491	0.499584	0.279234	-0.18088	0.93399	0.592151	0.102294	0.96034	0.106541	0.204328	0.354168	0.390356	-0.243182	0.135695	0.309862	0.305982	0.413524	0.592151	0.102294	0.96034
0.339192	0.252809	0.660587	1.29082	0.123055	1.35808	0.360381	0.0638891	0.619444	0.335824	-0.459211	0.761247	0.449636	0.537486	0.641279	0.19495	0.263619	0.386999	0.501638	0.333436	0.345677	0.335824	-0.459211	0.761247
0.0867504	0.0438902	0.205661	0.39874	0.0474512	0.409756	0.215224	-0.318464	0.942751	0.316878	-0.350387	0.887611	0.307588	0.558527	0.60191	0.142131	-0.0998532	0.293082	0.674671	0.286949	0.361711	0.316878	-0.350387	0.887611
0.574785	0.38924	1.07087	0.268478	0.11774	0.34147	-0.0679755	0.622488	0.62389	0.248676	-0.267343	0.533082	0.204513	0.785746	0.571538	0.223599	0.0232753	0.182979	0.439506	0.232842	0.207288	0.248676	-0.267343	0.533082
0.0901982	0.566181	0.356303	0.43719	-0.194016	1.2445	0.354214	0.356837	0.735766	0.944242	0.639157	1.30037	0.0645044	0.36574	0.520645	0.219055	-0.158198	-0.0837218	0.646135	0.506147	0.745718	0.944242	0.639157	1.30037
0.0412896	0.271324	0.813087	1.27157	0.117043	0.479241	0.369639	0.572726	1.03295	0.14972	-0.263606	0.592755	-0.0653381	0.223127	0.762056	-0.0649926	0.0667225	-0.209963	0.729043	0.541764	0.589291	0.14972	-0.263606	0.592755
0.140211	0.495443	0.708709	0.851505	-0.292331	0.782879	-0.00763261	0.159342	0.63251	0.240034	-0.654508	0.857189	0.519902	1.0491	1.1002	1.15472	0.944791	1.02684	0.624835	1.17339	0.956948	0.240034	-0.654508	0.857189
0.686965	0.375656	1.05734	0.183941	0.455426	0.550063	0.460239	0.862319	0.676259	0.80001	0.0398721	0.799583	0.195853	-0.274334	0.192853	0.18224	0.260098	-0.0139355	0.520365	0.209804	-0.0248923	0.80001	0.0398721	0.799583
0.207725	0.24521	0.636813	0.66498	0.328788	0.105415	0.602393	0.0933668	0.840242	0.589276	0.354983	0.910068	0.013944	-0.25265	0.531676	0.26371	-0.250065	0.467019	0.222617	0.250996	0.213658	0.589276	0.354983	0.910068
0.310773	0.146646	1.18786	0.657422	0.170802	0.146271	0.458551	0.144239	0.783576	0.613168	0.305485	0.958379	0.58127	-0.397662	0.44835	-0.0470593	-0.0753687	0.57207	0.239537	0.238974	0.327615	0.613168	0.305485	0.958379
0.228625	-0.258206	0.548023	0.530477	0.0589371	0.362429	-0.0944355	0.288787	0.546626	0.893159	0.368838	1.11146	0.329523	-0.22614	0.465086	0.0845928	0.00625129	0.300977	0.124809	0.489977	0.465042	0.893159	0.368838	1.11146
0.684898	0.344846	1.26158	0.306335	0.626066	0.291162	0.359931	0.318292	0.585954	0.230197	0.160868	0.869216	0.0459941	0.0806775	0.686853	0.329511	-0.130498	0.600048	0.53189	0.380779	0.300109	0.230197	0.160868	0.869216
0.37293	0.0397134	1.04235	-0.386842	0.781158	0.261376	0.715642	0.24379	0.426421	0.760426	0.213022	1.06909	0.180325	0.0721475	0.668742	0.119908	-0.238662	0.524108	0.391712	0.55005	0.0644316	0.760426	0.213022	1.06909
-0.108283	0.302632	0.27249	0.478104	0.522052	0.0130818	0.772233	0.101506	1.08587	0.831624	0.48425	0.820586	0.210435	0.0678529	0.494365	0.344615	-0.220491	0.133027	0.241699	0.329286	0.636271	0.831624	0.48425	0.820586
5.56179e-05	0.455832	0.508514	0.213351	0.615904	0.193905	0.60428	0.178319	0.624035	0.874576	0.206086	1.02748	0.334851	0.12004	0.513708	0.108508	-0.125117	0.26686	0.207987	0.28714	0.570319	0.874576	0.206086	1.02748
-0.0313465	0.253545	0.443152	0.04503	0.141241	0.232851	0.642723	-0.00549928	0.871312	0.656677	0.200698	1.16204	0.448576	0.0982665	0.253713	0.376326	-0.229021	0.321617	0.0849937	0.211678	0.495325	0.656677	0.200698	1.16204
0.175076	0.0976853	1.02176	0.130344	0.726585	0.446254	0.630427	0.241607	0.41548	0.603123	0.472792	1.12858	0.299067	-0.14175	0.125847	0.423657	0.704568	0.391995	0.399268	0.158837	0.465061	0.603123	0.472792	1.12858
0.0851795	0.0621859	0.606589	0.279858	0.979704	0.532108	0.192335	0.0249189	0.885266	0.876975	0.504408	1.57833	0.64281	0.241497	0.45554	0.130169	-0.0146079	0.0207886	0.334543	0.484139	0.531697	0.876975	0.504408	1.57833
-0.00335332	0.20871	0.409619	0.507088	0.711122	0.436847	-0.071797	0.312278	0.509316	1.04839	0.121893	0.68437	0.468073	0.0308982	0.325853	0.0684528	0.238149	0.188907	0.498153	0.00990907	0.792733	1.04839	0.121893	0.68437
-0.188634	0.067363	0.898699	0.507452	-0.053021	0.248659	0.20603	0.423204	0.881195	0.978404	0.484576	0.887297	0.527359	0.125359	-0.0601281	-0.210732	0.285676	0.00914352	0.411575	0.335772	0.306425	0.978404	0.484576	0.887297
0.446793	0.155325	0.558165	0.491677	0.874263	0.502884	0.517619	0.651309	1.0808	0.250331	0.52326	1.30548	0.180673	0.37638	0.240045	-0.161168	0.0438653	-0.163442	0.422681	0.0607911	0.603173	0.250331	0.52326	1.30548
0.455604	0.62911	1.43289	0.589093	1.48812	0.384153	-0.122984	0.390742	0.521247	0.396216	0.0366809	1.40601	-0.0180897	0.258648	0.182343	-0.00580783	0.448039	0.349578	0.150822	0.281292	0.461736	0.396216	0.0366809	1.40601
-0.244345	0.370953	1.45753	0.452271	1.15018	0.384874	0.435578	0.742116	0.727744	0.721449	0.584654	1.56777	0.550348	0.520059	0.250766	-0.0994113	-0.0173359	0.501015	0.298294	0.198742	0.812247	0.721449	0.584654	1.56777
-0.330177	0.119489	0.912905	0.788528	1.11587	0.461463	0.0384016	0.293764	0.604013	0.220771	0.480687	1.12216	0.44331	0.0690997	0.426071	0.163328	-0.115613	0.428621	0.648731	-0.0233079	0.714336	0.220771	0.480687	1.12216
0.302134	0.226532	1.00742	0.366269	0.589071	0.701705	0.361237	0.612302	1.12872	0.302247	-0.164385	0.868164	0.275434	0.0508946	0.232011	0.232654	0.0272728	0.310547	0.413278	0.0357662	0.433322	0.302247	-0.164385	0.868164
0.440592	0.340515	1.25154	0.694332	-0.0427451	0.515309	1.07001	0.758598	0.780348	0.681046	0.373532	0.751532	0.423124	0.645329	0.292151	0.254301	0.182962	0.0453868	0.329527	0.0490116	0.38247	0.681046	0.373532	0.751532
0.660273	0.441464	1.26445	0.274091	0.156784	0.671567	-0.465451	0.450467	0.235372	0.646087	0.108991	0.825829	0.275551	-0.107941	0.350793	0.307209	-0.194184	0.580041	0.0521624	0.30968	0.46388	0.646087	0.108991	0.825829
0.115136	0.167602	0.844037	0.663	0.676602	0.683991	0.834079	0.845199	1.02911	1.00385	-0.242815	1.07919	0.325455	0.130974	0.494088	0.376212	-0.253492	0.276141	0.0413809	0.403766	0.549087	1.00385	-0.242815	1.07919
-0.108071	0.462044	0.693637	0.298045	0.436088	0.800616	0.807753	0.314607	0.736066	1.03513	0.437529	1.02279	0.362087	0.404105	0.686796	-0.171853	-0.313834	0.434866	-0.303902	0.273917	0.784795	1.03513	0.437529	1.02279
0.332298	0.310887	0.797179	0.184395	-0.0375361	0.707313	0.587724	0.620107	0.839512	0.720748	0.39402	1.18528	0.341944	0.560931	0.162294	0.256823	-0.212246	0.46548	0.235942	0.625338	0.582015	0.720748	0.39402	1.18528
0.236594	0.400384	0.649432	0.617358	0.538616	0.511458	0.890723	0.315969	0.888935	0.539918	0.0222913	1.53858	0.739467	0.804288	0.651675	0.0613696	0.203391	0.441058	0.410687	0.326043	0.58858	0.539918	0.0222913	1.53858
0.0873886	0.33444	1.2038	0.912257	0.939921	0.648577	1.01417	0.545745	0.678053	0.887194	0.612447	1.10696	0.544049	0.275668	0.400803	0.223008	-0.200785	0.309002	-0.134848	0.549138	0.647029	0.887194	0.612447	1.10696
0.448239	0.302989	1.18052	0.694815	0.220387	0.842024	0.201475	0.813541	0.369503	1.17103	0.533241	1.39982	0.315661	0.0476248	0.419608	-0.227091	-0.236465	0.39717	0.602849	0.295685	0.588328	1.17103	0.533241	1.39982
0.2262	0.399756	1.2857	0.789921	0.563479	0.908124	1.06821	0.917588	0.723572	0.151858	0.406115	0.669864	0.735046	0.353084	0.622086	0.155321	0.0474615	0.313897	-0.112681	0.525869	0.923407	0.151858	0.406115	0.669864
0.0521245	0.146708	0.695549	0.88876	0.298163	0.47887	0.307234	0.282504	0.632704	0.449297	0.307629	0.914189	0.670979	0.522825	0.562857	-0.00824713	-0.136591	0.515567	0.379507	0.19021	0.553597	0.449297	0.307629	0.914189
0.162046	0.0317336	1.36878	0.988501	0.58221	0.655334	0.950936	0.632042	1.0148	1.1308	0.0141682	1.45735	0.163975	0.280027	0.493308	0.144764	0.0660564	0.136738	0.474849	0.502862	0.624214	1.1308	0.0141682	1.45735
0.137914	0.364635	0.769076	0.64005	0.624627	0.787145	0.341413	0.267707	0.625559	0.273074	0.343154	1.29391	0.51722	0.432572	0.437696	0.261843	-0.125817	0.409549	0.285614	0.177842	0.573383	0.273074	0.343154	1.29391
-0.0369089	0.372802	0.579961	0.467194	0.683613	0.91075	0.67723	0.690988	0.693579	1.18259	0.537346	0.83899	0.457527	0.130143	0.0848909	0.302021	-0.327054	0.197977	0.678855	0.289467	0.632895	1.18259	0.537346	0.83899
0.492211	0.134717	0.693736	0.696709	0.530177	0.822493	0.768696	0.599529	0.368913	0.494565	0.715091	1.6205	0.578108	0.211181	0.306087	0.885069	0.165412	0.0910323	0.477957	0.290859	0.430601	0.494565	0.715091	1.6205
0.106466	0.100478	0.396631	0.613064	0.538438	0.672004	0.786346	0.249132	0.683927	0.542661	0.00552731	1.46319	0.788214	0.422049	0.0251647	-0.276933	-0.306378	0.324026	0.355537	0.0359598	0.408683	0.542661	0.00552731	1.46319
0.0708233	0.0671092	0.700115	0.461188	0.474233	0.830564	0.888138	0.129483	0.698995	0.506136	0.00428032	1.58264	0.306321	0.147877	0.497242	0.150246	-0.159969	0.402511	0.331215	0.110498	0.305449	0.506136	0.00428032	1.58264
-0.0937815	0.0416519	0.205406	0.451987	0.323002	1.19858	0.64284	0.308878	0.836898	0.65508	0.703283	1.33437	0.482264	0.498721	0.379309	0.24917	-0.460634	0.296422	0.535834	0.058705	0.294021	0.65508	0.703283	1.33437
-0.0789075	0.00650188	0.623831	0.384298	0.657154	0.800939	0.545604	0.154021	0.570933	1.07149	-0.388414	0.913291	0.438395	0.347315	0.560407	-0.00758821	0.124106	0.242608	0.471794	-0.030949	0.334744	1.07149	-0.388414	0.913291
0.253622	0.216553	0.473055	0.44032	0.51997	0.414876	1.17721	0.859996	0.724796	0.69102	0.882	1.89019	0.519597	0.427316	0.00608212	0.212396	0.151171	0.51876	0.383072	0.520375	0.0877824	0.69102	0.882	1.89019
-0.0388963	0.45088	0.899577	0.394898	0.533559	0.894858	0.842676	0.816481	0.980045	1.58422	0.71928	1.49996	0.545465	0.371595	0.429292	0.129976	0.0595982	0.284297	0.561958	0.108151	0.280408	1.58422	0.71928	1.49996
0.14135	0.0876275	1.22721	0.622429	0.113403	0.596339	0.499818	0.269088	0.512497	0.554142	0.419093	1.2258	0.66949	0.55495	0.326565	0.343706	0.0981033	0.569407	0.380024	0.144303	0.311166	0.554142	0.419093	1.2258
0.210379	0.331985	0.346321	1.01783	0.726191	0.873572	-0.0414865	0.840965	1.30088	0.611888	0.161686	1.00292	0.662353	0.205941	0.407138	0.040639	-0.156086	-0.0109471	0.439558	0.210396	0.185594	0.611888	0.161686	1.00292
-0.012309	0.395064	0.487326	0.966573	1.15813	1.12186	0.334877	0.693779	0.410854	1.01856	0.459208	0.910763	0.393829	0.292404	0.804295	0.214322	-0.121231	0.2139	0.34872	0.28171	0.202107	1.01856	0.459208	0.910763
-0.16357	0.0818681	0.594791	0.344558	0.278606	0.260696	1.08142	0.698057	1.11248	1.14094	0.214655	1.12727	0.357019	0.49319	1.06469	0.549055	-0.294687	0.0597516	-0.116863	0.595015	0.734172	1.14094	0.214655	1.12727
0.62535	0.613237	0.775164	0.585071	0.599846	0.758245	0.247791	0.61361	0.569336	0.611992	0.540238	1.14925	0.389358	-0.247345	0.588085	0.123711	-0.117076	0.103281	0.0730896	0.269077	0.592393	0.611992	0.540238	1.14925
-0.0123212	0.598054	1.75561	0.680686	-0.138397	0.696207	0.184724	0.438724	0.719596	0.470174	0.205249	1.25442	0.706878	0.424698	0.691796	0.41283	0.738433	0.889075	0.398692	0.539783	0.635627	0.470174	0.205249	1.25442
-0.256157	0.0512646	0.709077	0.49366	0.0986052	0.523852	0.501425	-0.0801752	0.717937	0.632736	0.163626	1.07753	0.969107	0.723762	0.826129	1.02167	1.01994	0.918746	0.160819	0.344864	0.872388	0.632736	0.163626	1.07753
-0.167136	0.405031	1.07957	0.274297	0.616326	0.59034	0.222402	0.748826	0.793574	0.186472	0.145573	0.54183	0.322698	0.154295	0.491721	0.757594	0.265172	0.469119	0.323696	-0.0401627	0.339122	0.186472	0.145573	0.54183
0.0118068	0.425495	0.760528	0.286684	0.463624	0.289843	0.0417922	0.643436	0.841196	0.434071	0.501273	0.851296	0.128213	0.131996	0.889423	0.104491	0.0481649	0.880415	0.239689	0.391483	0.246347	0.434071	0.501273	0.851296
-0.0144466	0.165425	1.19448	-0.0924773	0.543955	0.0236851	0.283326	0.781361	0.710383	0.332992	0.569496	0.795502	0.43007	0.194757	0.743483	0.0472476	0.240602	0.747519	0.040081	0.294521	0.342489	0.332992	0.569496	0.795502
-0.0609631	-0.0568183	0.592571	0.0327601	0.792011	0.117692	-0.0624733	0.369027	0.376166	0.596037	0.666314	0.939055	0.432932	0.188771	0.657055	0.299273	0.143167	0.761719	0.405614	0.777133	0.248174	0.596037	0.666314	0.939055
0.124661	0.311218	1.14599	-0.108732	0.471971	0.733288	0.212771	0.739256	0.408826	0.204071	0.255768	0.618844	0.219565	-0.0903971	0.817441	0.641077	0.0475527	0.683439	0.373212	0.507291	0.246493	0.204071	0.255768	0.618844
0.0588537	0.278497	0.963014	-0.329948	0.555221	1.73019	-0.00487394	0.263876	0.116697	0.522909	0.339238	1.0122	0.19243	0.366842	1.20038	0.373028	0.0292599	1.10631	0.397697	0.769695	0.236888	0.522909	0.339238	1.0122
0.144081	0.154715	0.423067	0.108517	0.576121	0.646689	0.00633059	0.554149	1.10766	0.322905	0.314995	0.577149	0.212342	0.0878474	0.445648	0.552312	-0.0373485	0.526773	0.47644	0.304859	0.534079	0.322905	0.314995	0.577149
0.234469	0.253265	0.652016	0.120359	0.606538	0.323692	0.153097	0.532249	0.355057	0.793726	0.444339	0.910687	0.304016	0.263544	0.550168	0.271539	-0.070711	0.619501	0.292848	0.722213	0.27788	0.793726	0.444339	0.910687
-0.244553	0.308203	0.661797	0.312443	0.542453	0.85208	0.0533217	0.476934	0.948179	0.347348	-0.000743571	1.04803	0.25059	0.529352	0.582896	0.683612	0.0126057	0.524156	0.570349	0.577708	0.333752	0.347348	-0.000743571	1.04803
0.000724809	0.252213	0.9662	-0.0843165	0.141454	0.727958	0.0454616	0.170755	0.22311	0.376009	0.375039	1.30947	0.306781	0.364407	0.449087	0.632707	0.449714	0.704771	0.327827	0.248599	0.378221	0.376009	0.375039	1.30947
-0.185235	0.244214	0.704834	0.162777	0.340184	1.23808	-0.123009	0.327249	0.474822	0.637417	0.702065	1.53577	0.39572	0.442722	0.79329	0.727428	0.145065	0.581869	0.190696	0.736187	0.375765	0.637417	0.702065	1.53577
0.0293224	0.633425	0.472801	-0.191083	0.380996	0.389307	0.153329	0.513444	0.66959	0.882642	-0.0197948	0.501747	0.285513	0.78117	0.410301	0.138329	0.31749	0.254857	0.233739	0.108563	0.509135	0.882642	-0.0197948	0.501747
0.350055	0.683513	0.744966	0.215528	0.214145	0.601905	0.339619	0.61273	0.891183	0.632756	0.979596	0.737571	0.365722	0.107449	0.065461	0.109628	0.367461	0.475184	0.130386	0.439744	0.809191	0.632756	0.979596	0.737571
0.471083	-0.135695	0.509383	0.106385	0.461708	0.273349	0.115265	0.67547	0.69483	0.437637	0.499166	1.22888	0.375155	0.181049	0.215222	0.0609017	-0.0696472	0.366466	0.471159	0.404998	0.337386	0.437637	0.499166	1.22888
0.697291	0.534762	1.23646	0.199876	0.335456	0.56369	-0.105563	0.860567	0.712672	0.503228	-0.271324	1.17271	0.221342	0.144847	0.23832	0.42017	0.189823	0.543091	0.387729	0.412923	0.937583	0.503228	-0.271324	1.17271
0.324006	0.485963	1.23875	0.0540027	0.295771	1.12233	0.208766	0.36802	0.727747	0.605545	0.783136	1.56557	0.739748	0.354617	0.460752	0.405709	-0.119888	0.70086	0.313211	0.644842	0.906967	0.605545	0.783136	1.56557
0.0950715	0.0447932	0.933214	0.125843	0.35101	0.70852	0.071325	0.201143	0.503212	0.190801	0.291868	1.09431	0.577235	0.158124	0.418515	0.443114	-0.108359	0.82418	0.123288	0.274415	0.584073	0.190801	0.291868	1.09431
0.610371	0.134132	1.12342	-0.113342	0.323828	0.517802	0.189824	0.710441	0.893366	0.320292	-0.319586	0.643062	0.209273	-0.000783483	0.286081	0.520491	-0.170474	0.773834	-0.14121	0.573812	0.26019	0.320292	-0.319586	0.643062
0.558448	0.659494	0.947535	-0.127233	0.0541071	0.685493	-0.0651116	0.714386	0.641798	0.390332	0.917394	0.704405	0.510713	0.407527	0.746519	0.403362	-0.1394	0.475103	0.142382	0.703611	0.685536	0.390332	0.917394	0.704405
0.355546	0.822213	1.29759	0.0636132	0.204085	0.620171	-0.117172	0.805064	0.284457	0.61866	0.403787	0.599894	0.395981	0.186955	0.420138	0.232135	0.165556	0.5793	0.469079	0.734557	0.353752	0.61866	0.403787	0.599894
0.476185	0.432705	0.892345	-0.0862981	0.190884	0.927517	0.0229038	0.748051	0.763207	0.770351	-0.200363	0.976233	0.151557	0.0848003	0.591903	0.558077	-0.141301	0.70673	0.370393	0.496885	0.675161	0.770351	-0.200363	0.976233
0.461329	0.217725	0.875636	0.237008	-0.292733	0.629105	0.021594	0.486184	0.442814	0.404169	0.848674	0.850288	0.572988	0.141356	1.03299	-0.0134711	-0.150219	0.794308	0.263464	0.200147	0.375678	0.404169	0.848674	0.850288
0.33152	0.56028	1.02745	0.189471	0.1136	0.719508	0.106917	0.750586	0.972941	0.688193	0.56078	1.18219	0.453183	0.0643185	0.493695	0.443708	0.146405	0.912991	0.341515	0.463113	0.654723	0.688193	0.56078	1.18219
0.643637	0.465002	0.594899	0.0674478	0.0915097	0.752367	-0.0114455	0.625339	0.8623	0.226128	0.107745	1.3639	0.726497	0.126727	1.30643	0.181486	0.0382789	0.743542	0.28011	0.322216	0.457256	0.226128	0.107745	1.3639
0.437355	0.633837	1.20801	-0.0507825	0.460051	0.332845	-0.191982	0.391337	0.269101	0.468937	1.22917	1.03789	0.346443	0.50287	0.462174	0.722304	0.137896	0.551274	0.420521	0.722369	0.497355	0.468937	1.22917	1.03789
0.139415	0.498414	1.35093	0.210237	0.368456	0.809829	0.316068	0.696059	0.449692	0.338578	1.03543	1.31533	0.186906	0.214651	0.703194	-0.184088	0.078236	0.605001	0.235873	0.214309	0.40993	0.338578	1.03543	1.31533
0.505952	0.662508	1.24193	0.0409198	-0.209197	0.57836	0.139623	0.918625	0.365229	0.0078796	0.0809727	0.660118	0.842659	0.345016	0.685546	0.267091	0.0504057	0.440615	-0.0231093	0.940697	0.870238	0.0078796	0.0809727	0.660118
-0.100234	0.127715	0.971543	0.361913	0.13722	0.738413	0.420155	0.470629	0.660808	0.332628	0.0182576	0.795319	0.229698	0.547626	0.97134	-0.0615989	-0.180279	0.937148	0.209921	0.40872	0.225168	0.332628	0.0182576	0.795319
0.0261268	0.000873943	1.18385	0.0816651	0.6307	0.58062	0.0289649	0.876419	0.720848	0.845	-0.0504152	1.11508	0.0475506	0.279849	0.785773	0.393893	0.370306	0.64895	-0.000830379	0.867677	0.573169	0.845	-0.0504152	1.11508
-0.218779	0.347058	0.812224	0.204873	0.430887	0.715045	0.222815	0.764847	0.758691	0.214399	0.0552172	1.44134	0.226083	0.442815	0.427466	0.410054	-0.0390583	0.779301	0.109243	0.0241086	0.395879	0.214399	0.0552172	1.44134
-0.239334	0.106971	0.645259	0.129719	0.378186	1.06426	0.116036	1.11396	0.532748	0.653164	1.01133	0.710366	0.370528	0.384367	0.182756	0.477953	-0.467482	0.648365	0.245119	0.946211	0.981681	0.653164	1.01133	0.710366
0.183962	-0.0346083	0.919583	0.0645715	-0.0557038	0.593098	-0.0377115	0.526953	0.194493	0.78305	0.948969	1.33885	0.56168	0.531476	0.338774	0.634048	0.660981	0.337259	0.0881019	0.730698	0.271861	0.78305	0.948969	1.33885
-0.148676	0.0303526	0.518698	-0.347242	0.07729	1.13904	0.0521374	0.603946	0.432771	0.796926	-0.0820944	1.24504	0.63676	0.356138	0.232659	-0.0883112	-0.201302	0.781883	0.296829	0.516267	0.499463	0.796926	-0.0820944	1.24504
-0.0369288	0.109887	0.779625	-0.0917893	0.310869	0.849406	0.106291	-0.239715	0.428056	0.642102	-0.0759926	1.30374	0.424057	0.05799	0.50466	0.414807	-0.065085	0.898328	0.173626	0.209005	0.342019	0.642102	-0.0759926	1.30374
0.00525321	-0.0320255	0.463622	0.0762323	0.111215	0.552754	-0.0469927	0.322409	0.509143	1.12566	0.74913	1.52146	0.436668	0.618259	0.647362	-0.0454868	-0.000983972	0.83281	0.109985	0.335633	0.630215	1.12566	0.74913	1.52146
-0.0809596	0.244034	0.432976	-0.307016	0.300322	0.548103	0.0828968	0.0118034	0.207576	0.564414	-0.025234	0.846507	0.218196	0.930904	0.735644	0.0895005	-0.013032	0.427847	0.0045489	0.315171	0.680887	0.564414	-0.025234	0.846507
0.0670642	0.0872609	0.720654	-0.103517	0.259567	0.854403	0.19116	0.527692	0.474294	1.16934	1.27124	1.65975	0.613522	0.663032	0.337845	0.344338	0.156484	0.661603	-0.137876	0.648017	0.335965	1.16934	1.27124	1.65975
-0.0988555	0.220109	0.907981	-0.0506357	0.370607	0.497202	0.0340991	0.600429	0.66553	0.598939	0.752599	1.02183	0.498601	0.197142	0.510974	0.281092	-0.0126377	0.277739	0.121491	0.493259	0.596176	0.598939	0.752599	1.02183
-0.199877	-0.00951937	1.01615	0.0867774	0.368907	1.02981	0.389407	0.254108	0.172652	0.166987	-0.0880024	1.35404	0.484889	0.694245	0.549154	0.343302	0.420585	0.789905	0.00335168	0.315476	0.367572	0.166987	-0.0880024	1.35404
0.0298811	0.130741	0.238535	-0.2585	0.703344	0.36053	0.310347	0.395326	1.10688	0.514069	-0.206048	0.986477	0.643944	0.587872	0.630818	0.331379	-0.0668474	0.112332	0.29401	0.603305	0.586516	0.514069	-0.206048	0.986477
-0.120812	0.507039	0.565647	-0.147778	0.239499	0.182774	0.22481	0.812114	0.355766	0.579062	0.433877	0.669819	0.0394419	0.264142	0.559851	0.059065	0.139091	0.482651	0.102244	0.21331	0.363138	0.579062	0.433877	0.669819
-0.497319	0.0188418	0.642594	0.822217	1.47998	1.72558	0.0764527	0.752049	0.744557	0.799777	0.415726	1.0144	0.225548	0.149975	0.835551	0.0928172	-0.29869	0.345803	0.592525	0.480586	0.631807	0.799777	0.415726	1.0144
0.0398445	0.0336103	0.757246	0.147634	0.557928	0.36781	0.537504	0.773709	0.730231	0.699178	0.252539	1.24913	0.305434	0.85287	0.803487	0.355154	0.0841259	0.446419	0.393419	0.102493	0.561362	0.699178	0.252539	1.24913
-0.157505	0.240202	1.3964	0.219804	0.318807	0.747548	0.125627	0.667169	0.899403	0.425005	0.0416485	0.946446	0.52213	0.305209	0.548039	0.452094	0.615808	0.711184	0.348354	0.814977	1.06833	0.425005	0.0416485	0.946446
0.232572	0.0747364	0.872864	0.267075	-0.0748165	1.28351	-0.193621	0.206205	0.721031	0.672953	0.195168	0.901076	0.198342	0.507601	0.633284	0.588769	0.898763	0.187235	0.400122	0.53831	1.0315	0.672953	0.195168	0.901076
0.333373	0.24227	1.29996	-0.158076	0.352814	0.288048	0.12414	0.709714	1.18198	0.679385	0.969102	1.69612	0.732798	0.170708	1.1264	0.592789	0.835614	0.642886	0.0225104	0.461076	0.629329	0.679385	0.969102	1.69612
-0.505466	0.609113	1.13694	0.421619	0.0127162	0.899059	0.101886	0.100089	0.619989	0.0861857	0.268952	1.08975	0.332027	-0.314281	0.393275	0.0333598	0.497343	0.79197	0.548876	0.279573	0.490093	0.0861857	0.268952	1.08975
-0.173537	0.26766	0.687773	0.783494	0.0127544	0.47687	0.450044	0.43366	0.748909	0.320632	0.227212	1.13242	0.207632	-0.384721	0.857749	0.100156	-0.136578	0.794452	0.288307	0.572533	0.376612	0.320632	0.227212	1.13242
-0.134753	0.432037	1.08286	0.393477	0.178385	0.265179	0.0841942	0.332256	0.676591	0.467985	0.135518	1.57785	0.409705	-0.381664	0.710836	-0.0970849	-0.115963	0.638656	0.404367	0.200972	0.322402	0.467985	0.135518	1.57785
-0.382559	0.304522	0.829072	0.814986	0.200593	0.241785	-0.108117	0.208099	0.872672	0.711871	0.300419	1.67028	0.36993	-0.350599	0.560581	-0.40376	0.387712	1.31103	0.513864	0.539701	0.87707	0.711871	0.300419	1.67028
-0.109312	0.729791	0.967035	0.423829	0.192671	0.56802	-0.121054	0.381659	1.51701	0.345604	0.515121	1.25306	0.254464	0.0846194	0.782767	-0.315972	0.0473897	0.649063	0.920213	0.250228	0.585399	0.345604	0.515121	1.25306
0.0428388	0.336069	1.2465	-0.370568	-0.118458	0.775778	0.12971	0.0829185	0.904404	0.489014	0.360006	1.40779	0.33526	0.283796	1.14724	-0.017069	-0.198276	1.23143	0.689419	0.415159	0.416806	0.489014	0.360006	1.40779
-0.244226	0.608495	0.32544	0.561204	0.256062	0.43361	0.187888	0.378902	0.43097	0.155197	0.395471	0.973182	0.221271	0.0986823	0.525048	-0.086404	-0.426896	0.974092	0.363072	0.338576	0.863842	0.155197	0.395471	0.973182
0.0591705	0.680171	0.71019	0.521494	0.279371	0.333576	0.0867589	0.508848	0.591207	0.614983	0.244335	1.67243	0.23888	0.0555103	0.680743	-0.221676	0.272762	0.956863	0.503427	0.209865	0.693351	0.614983	0.244335	1.67243
-0.114679	0.414407	0.739287	0.276698	0.290625	0.518888	0.0956733	0.36442	0.676794	0.305572	0.272336	0.768231	0.206338	0.300963	0.654561	-0.0219051	-0.202944	0.851472	0.544228	0.40558	0.528196	0.305572	0.272336	0.768231
-0.178091	0.384568	0.725191	-0.168148	0.241689	0.782368	0.449251	0.352515	0.64243	0.491949	0.187512	0.737343	-0.0181804	-0.0529618	0.520205	-0.369978	-0.0306765	0.670817	0.859958	0.386222	0.588446	0.491949	0.187512	0.737343
-0.336359	0.123615	0.677575	0.575823	0.083984	1.2848	0.71342	0.416916	0.658613	0.657123	0.175541	1.09862	0.201727	0.172927	0.866922	0.278822	0.0520648	0.656279	0.489572	0.27612	0.737861	0.657123	0.175541	1.09862
0.0728311	0.248337	0.627674	0.420905	0.183507	0.246727	0.442592	0.0286894	0.361831	0.804058	0.230002	0.840876	0.157276	0.318618	0.505345	-0.494432	0.454639	0.701356	0.331471	0.122227	0.700348	0.804058	0.230002	0.840876
0.327623	0.327994	0.64355	0.575357	0.314929	0.349407	0.0987565	-0.234452	0.499636	0.213619	0.275579	1.28746	0.235256	0.0393217	0.100589	-0.232738	-0.0194879	0.759657	0.632415	0.460558	0.575369	0.213619	0.275579	1.28746
0.259881	0.03897	0.333985	0.652338	0.254083	0.525497	0.328844	-0.0436996	0.320639	0.58323	0.00542222	0.96712	0.507046	0.00164091	0.187318	0.0351366	0.294783	0.945336	0.813725	0.155178	0.731778	0.58323	0.00542222	0.96712
0.89572	0.842181	1.42168	0.759561	0.290556	0.610587	-0.180095	-0.00913789	0.822341	0.319424	0.21154	0.976738	0.172217	0.0248325	0.10892	-0.0264652	-0.106509	0.633304	0.610112	0.395492	0.694808	0.319424	0.21154	0.976738
0.335919	-0.0330618	1.56013	0.377058	0.290517	0.800304	0.36421	0.0103765	0.539294	0.760558	0.105729	1.0066	0.662898	0.288086	0.384772	-0.00545818	0.738082	0.742623	0.527767	0.153141	0.764563	0.760558	0.105729	1.0066
0.153634	-0.0535804	1.07654	0.58217	0.162833	0.523482	0.079306	0.0476074	0.441372	0.180918	0.14107	0.762274	0.391108	-0.100302	0.399045	0.0948676	0.296811	1.09616	0.48077	0.334236	0.673684	0.180918	0.14107	0.762274
0.613725	0.139522	1.9519	0.268626	0.539677	0.40386	0.451748	0.0286655	0.434221	0.299773	0.063882	1.22977	0.0884304	-0.141485	0.271236	0.0533166	0.107109	1.13119	-0.0561361	-0.0928781	0.588561	0.299773	0.063882	1.22977
0.713044	0.175664	1.2352	0.733918	0.320848	0.576044	0.31674	-0.0760513	0.240532	0.218298	0.410136	1.58875	0.167013	0.517682	0.849147	0.208902	-0.107145	0.94577	0.463347	0.165365	0.702859	0.218298	0.410136	1.58875
0.418667	0.684401	1.0553	0.102735	0.331482	0.779965	0.00274871	0.439639	0.463254	0.189956	0.105199	1.1437	0.281295	-0.0634348	0.428847	-0.229426	0.498869	0.942177	0.0943849	0.394256	0.546589	0.189956	0.105199	1.1437
0.509658	0.153853	1.05664	0.731853	0.108478	0.822034	0.0620253	0.0118477	0.332548	0.440435	0.320703	1.09148	0.0879021	-0.135065	0.587378	0.241516	-0.13264	1.22548	0.321646	0.0371688	0.62869	0.440435	0.320703	1.09148
0.260533	0.251412	0.869567	0.617444	-0.345496	0.817257	-0.064022	-0.0359245	0.646546	0.267169	0.61552	1.25341	0.209675	0.164554	0.980986	-0.106062	0.220749	1.31829	-0.244901	-0.275502	0.789071	0.267169	0.61552	1.25341
0.473525	0.58103	1.14196	0.385311	0.286838	0.94572	0.644494	-0.17037	0.628354	0.775121	0.131814	0.906935	0.153949	0.144684	0.44081	-0.212202	0.063812	1.17178	0.184848	0.357907	1.04648	0.775121	0.131814	0.906935
0.836457	0.62078	0.846896	0.327308	0.303461	0.568845	0.28149	-0.10881	0.527294	0.350876	0.300636	1.04543	0.358871	0.299405	1.276	0.366668	0.0804351	0.900525	0.453414	0.310263	0.562145	0.350876	0.300636	1.04543
0.476336	0.556839	1.10125	0.472054	0.247308	0.564208	0.425374	-0.534221	0.582648	0.52512	0.506733	1.25772	0.161239	0.297124	0.447922	-0.0576987	-0.156029	0.712695	0.245527	0.374984	0.826591	0.52512	0.506733	1.25772
0.230305	0.533901	1.34579	0.477614	0.15353	1.1724	0.268614	-0.224649	0.664505	0.310559	0.2728	1.06153	0.1564	0.0450757	0.596332	-0.0300029	0.4355	0.984598	0.719768	0.320278	0.661034	0.310559	0.2728	1.06153
0.761571	0.183423	1.34172	0.494408	0.319123	1.00569	0.237778	0.0160017	0.602154	0.386985	0.116533	0.596373	0.617357	0.325875	0.884176	-0.0982401	0.259154	0.333646	-0.0222191	0.119054	0.822951	0.386985	0.116533	0.596373
0.0598123	0.272257	0.932721	0.65688	0.384226	0.97967	0.580851	0.149432	0.442712	0.35747	0.00345276	1.00857	0.0125658	0.403596	0.76091	-0.0392154	0.0279704	1.01631	0.446867	0.378679	0.975251	0.35747	0.00345276	1.00857
0.191175	0.120131	1.11109	0.727054	0.461234	0.853227	0.107987	0.0680376	0.775505	0.521485	0.244739	0.917279	-0.0626495	0.310931	0.673866	-0.118027	0.0623021	0.888729	0.759907	0.453513	0.838229	0.521485	0.244739	0.917279
-0.0372851	0.57814	1.04825	0.439851	0.277862	0.742639	0.55373	0.220333	0.46782	0.327342	-0.114973	0.537414	-0.0501329	0.206784	0.491097	-0.13366	0.306547	0.874635	0.418723	0.101679	0.932134	0.327342	-0.114973	0.537414
0.000698336	0.393247	0.769237	0.406197	0.279642	1.29476	-0.179416	0.0731547	0.780254	0.387522	0.30367	0.985934	0.228893	0.0355457	0.113066	-0.240838	0.0676213	0.764392	0.711386	0.0646148	0.871146	0.387522	0.30367	0.985934
-0.089418	0.0846863	0.815988	0.524821	0.139072	1.18017	-0.0881309	0.355069	0.765433	1.72553	0.590096	1.2338	0.270054	0.307982	0.286243	-0.512289	0.135164	0.683231	0.417436	0.568749	0.388535	1.72553	0.590096	1.2338
-0.405342	0.368564	0.566166	0.369589	-0.0731926	0.901315	0.0575553	0.0729858	0.34142	0.845193	0.452005	0.589089	0.416496	0.316307	0.136872	-0.181082	0.388265	0.97231	0.494252	0.476956	0.753342	0.845193	0.452005	0.589089
-0.449759	0.15151	0.469688	0.328458	0.0180201	0.891532	0.325058	-0.392399	0.442707	0.697369	0.596659	0.570955	0.306928	0.0955299	0.560109	-0.0800422	0.171114	1.18094	0.482517	0.375697	0.464885	0.697369	0.596659	0.570955
-0.0377427	0.291485	0.359674	0.442351	-0.155087	0.863357	0.177426	0.236141	0.913958	0.737621	0.0825804	0.667502	0.101671	0.552693	0.590371	-0.48754	0.132482	1.10558	0.525994	0.0418993	0.66759	0.737621	0.0825804	0.667502
-0.139524	0.58982	0.342765	0.208513	-0.155562	0.726893	0.0891323	0.123298	0.735515	0.348157	0.378453	0.839973	0.249897	0.529384	0.724772	-0.584162	-0.0142878	0.892556	0.530869	0.272009	0.701126	0.348157	0.378453	0.839973
-0.175055	0.32298	0.743717	0.371983	-0.116309	0.644209	-0.079514	-0.130511	0.764181	1.16319	0.225621	0.860444	0.426334	0.525715	0.245154	-0.326541	-0.0773298	0.883759	0.635062	0.527071	0.182928	1.16319	0.225621	0.860444
-0.0243013	0.439497	0.859106	0.467693	-0.229727	0.909432	-0.0864997	-0.198705	0.922434	0.583864	0.840569	1.10258	0.456284	0.179005	0.541909	-0.142871	-0.0494138	0.706389	0.969291	0.207748	0.655016	0.583864	0.840569	1.10258
-0.293557	0.409966	0.765751	0.799685	-0.0231605	1.11093	-0.247787	-0.422054	0.839144	0.119181	0.113578	0.620747	0.181358	0.520449	0.406766	-0.164467	-0.137039	0.9966	0.481465	0.0885681	0.527558	0.119181	0.113578	0.620747
-0.142136	0.499333	0.149425	0.277377	-0.0494996	0.720198	0.100563	-0.155785	0.815119	0.549032	-0.130702	0.703619	0.384871	0.431675	0.548516	0.0908969	0.304034	0.590072	0.681169	0.294449	0.554758	0.549032	-0.130702	0.703619
-0.286604	0.294361	0.587743	0.239579	-0.0496999	0.741159	0.174542	0.567852	0.768577	0.710271	0.75613	1.31366	0.124831	0.193905	0.681011	0.344726	0.249046	0.750632	0.600151	0.132287	0.297063	0.710271	0.75613	1.31366
-0.404414	0.179659	0.399667	0.797763	-0.0918813	0.734954	0.0150828	0.256859	0.731577	0.337632	0.169216	0.793052	0.244938	0.200389	0.739819	-0.167705	0.785307	0.638765	0.31898	0.150653	1.00897	0.337632	0.169216	0.793052
-0.214442	0.225674	0.554961	0.801829	-0.00295817	0.742229	0.0957944	0.332231	0.625803	0.56225	0.0758839	0.546204	0.304283	0.298298	0.777324	0.0652666	0.753588	0.620876	0.129249	-0.0691836	0.697534	0.56225	0.0758839	0.546204
0.130447	0.645387	1.38549	1.04335	0.135544	1.25954	0.350915	0.0775757	0.803607	0.483422	-0.0666136	0.906418	0.351724	0.465907	0.591389	-0.119004	-0.0847982	0.498529	0.70209	0.208542	1.01494	0.483422	-0.0666136	0.906418
0.275295	0.205288	0.939068	1.22531	0.502339	1.05111	0.299902	0.751433	0.931507	0.206601	-0.0472909	0.705061	0.149983	0.903778	0.647093	-0.172546	0.167967	0.0720417	0.278723	0.119199	0.823918	0.206601	-0.0472909	0.705061
0.228477	0.420731	1.20599	0.543128	0.19894	0.833887	0.310063	-0.100919	0.490606	0.394798	0.332588	0.873382	0.705665	0.595585	1.0561	-0.261937	0.0817746	0.194697	0.722083	0.450094	0.885472	0.394798	0.332588	0.873382
1.05441	0.494664	1.23288	0.407458	-0.0212419	0.811026	-0.0981572	0.171287	0.36044	0.819189	0.195413	0.7012	1.26044	0.815762	1.58885	0.100163	0.0225054	0.885214	0.254539	0.386396	0.834256	0.819189	0.195413	0.7012
0.209542	1.16207	1.2348	0.428897	0.276749	0.969052	0.0954557	0.314489	0.591567	0.606767	0.38404	0.626055	0.529829	-0.235326	0.385322	0.169569	0.0800488	0.432465	0.75432	-0.109486	0.228394	0.606767	0.38404	0.626055
0.21197	0.539982	0.814627	0.956386	0.263929	0.572064	0.488237	0.492523	0.514879	0.527474	0.332922	0.706856	0.455652	-0.334642	0.814907	0.238185	-0.0305334	0.272788	0.829495	0.303039	0.109542	0.527474	0.332922	0.706856
0.245325	0.417928	0.758372	0.877949	0.417007	0.518088	-0.0809332	0.53126	0.698819	0.273771	-0.0539753	0.744246	0.824876	-0.511587	0.675997	-0.151636	0.000902043	0.416106	0.808008	0.230534	-0.0121871	0.273771	-0.0539753	0.744246
0.00835181	0.28484	1.16058	0.778284	0.582074	0.564031	-0.423894	0.196629	0.748944	0.717158	0.0459971	0.794264	0.561681	-0.257099	0.603905	0.0930034	0.101345	0.379229	0.572058	0.54599	0.0335216	0.717158	0.0459971	0.794264
0.552392	0.374796	0.717133	0.505013	0.829458	0.651417	0.029975	0.444838	1.3111	-0.0274245	0.0629896	0.680047	0.266064	-0.19965	0.808416	0.24729	0.074518	0.485622	0.290526	0.0763031	-0.0945736	-0.0274245	0.0629896	0.680047
0.341334	0.507612	0.880368	-0.487921	0.576087	0.410359	0.285351	0.151807	1.27491	0.69023	0.304004	0.765806	0.306403	0.230589	0.974713	0.137469	0.14551	0.410573	0.464736	0.547617	0.0490835	0.69023	0.304004	0.765806
-0.101153	0.375268	0.354154	0.79604	0.450993	0.339951	0.187958	0.617435	0.574931	0.801755	0.238503	0.582967	0.337556	-0.0230457	0.495935	0.291745	-0.136062	0.340574	0.704015	0.0779347	0.399988	0.801755	0.238503	0.582967
0.0867426	0.44003	0.552058	0.479344	0.998958	0.445803	0.0687411	0.409293	1.15417	0.57576	-0.0125233	0.742737	0.440612	-0.0534855	0.669857	0.188275	0.208787	0.626741	0.744247	0.246286	-0.161066	0.57576	-0.0125233	0.742737
0.634074	0.513701	0.751569	0.251666	0.389391	0.559954	0.125131	0.437478	0.729662	0.733668	0.355891	0.89666	0.303676	0.315168	0.505006	0.309944	-0.497813	0.431591	0.0880492	0.035514	-0.363576	0.733668	0.355891	0.89666
0.389892	0.476103	0.500649	-0.0548406	0.40398	0.46127	0.39291	0.316471	0.797822	0.720379	0.16827	0.886209	0.364909	-0.328846	0.422873	0.247434	0.190814	0.712821	0.299897	0.109221	0.098292	0.720379	0.16827	0.886209
0.320015	0.44291	0.486727	0.315042	0.650686	0.700891	0.305659	0.547172	0.93739	0.806363	-0.013828	1.18969	0.631155	0.145873	0.928233	-0.129713	-0.158433	0.401741	0.484839	0.153442	0.273451	0.806363	-0.013828	1.18969
0.45285	0.621801	0.477793	0.426197	0.350881	0.41753	-0.0980881	-0.158384	0.201236	0.907187	0.115557	0.535781	0.380968	-0.008868	0.70187	0.120069	0.237013	0.55683	0.652579	0.124402	-0.00899481	0.907187	0.115557	0.535781
0.212639	0.245312	0.498662	0.857974	0.0964831	0.381483	-0.0595912	0.0150286	0.515646	0.659214	0.0261413	0.597637	0.49387	0.0161917	0.0373483	-0.133317	0.410094	0.67486	0.36078	0.329569	0.488727	0.659214	0.0261413	0.597637
0.199444	-0.0370404	0.376554	0.623971	1.02922	0.770977	0.211692	0.172342	0.464699	0.131729	0.0731438	1.02596	0.202094	0.127891	0.28714	-0.227049	-0.289225	0.799898	0.356579	0.138094	-0.174237	0.131729	0.0731438	1.02596
0.375965	0.931693	0.875225	0.754109	0.872838	0.581137	0.0674145	0.314241	0.660678	0.635324	0.291428	0.95848	0.398026	0.0669665	0.144616	0.0172939	0.0258005	0.581277	0.220601	0.663552	0.178196	0.635324	0.291428	0.95848
-0.226114	0.308811	1.04795	0.576257	0.651687	0.472836	0.242408	0.104993	0.565377	0.494251	-0.181655	1.16365	0.400324	0.147533	0.392289	-0.195893	-0.17802	0.249239	0.494998	0.318003	0.299659	0.494251	-0.181655	1.16365
-0.135624	0.165143	0.848731	0.820333	0.551528	0.464946	0.0201776	0.125671	0.489097	0.106902	0.104662	0.984932	0.424927	-0.0933654	0.33721	0.387864	-0.262585	0.200791	0.528127	0.342936	0.156418	0.106902	0.104662	0.984932
0.253044	0.602062	1.18461	0.217126	0.413355	0.732253	0.0679805	0.0898598	0.513159	0.339907	0.475192	0.742798	0.190202	-0.195781	0.21173	0.233792	-0.0307794	0.570002	0.288792	0.441986	-0.176911	0.339907	0.475192	0.742798
0.167106	0.425893	0.704121	0.685312	-0.014536	0.46613	0.69856	0.178262	0.442726	0.46626	0.0490524	0.55835	0.268055	0.283634	0.661583	0.324118	-0.1795	0.445234	0.658243	0.840859	0.165527	0.46626	0.0490524	0.55835
0.588552	0.638177	1.21082	0.558647	0.204798	0.876019	-0.141665	0.411344	0.561517	0.580281	-0.502245	0.528438	0.367327	0.00854398	0.347597	0.113878	-0.182667	0.43712	0.126551	0.231042	0.124259	0.580281	-0.502245	0.528438
0.3203	0.60808	1.02665	0.62065	0.483684	0.76387	0.237524	0.0673206	0.301384	0.606509	0.495303	0.942535	0.148093	0.0646005	0.605728	0.295877	-0.0886259	0.338415	0.290024	-0.0184777	0.254456	0.606509	0.495303	0.942535
0.0458601	0.542141	0.712981	0.484028	-0.0800291	0.827773	0.375178	0.103748	0.84063	0.695678	0.137812	0.758224	0.391289	0.38278	1.04532	0.0664407	-0.0112484	0.404826	-0.119048	0.104082	0.27934	0.695678	0.137812	0.758224
0.649535	0.494306	1.03651	0.529375	0.0780055	1.09988	0.362714	0.0456368	0.655565	0.631413	-0.123499	0.880238	0.261749	0.0375299	0.308019	0.213957	-0.199345	0.278159	0.313773	0.097024	0.501377	0.631413	-0.123499	0.880238
0.341481	1.32892	0.731983	0.472661	0.319374	0.508179	0.26441	0.220943	0.628826	0.725244	0.382899	0.991862	0.302442	0.385955	0.892281	0.188484	0.0877762	0.601736	0.85201	0.2058	0.0534913	0.725244	0.382899	0.991862
0.117894	0.767883	0.768794	0.664477	0.60251	0.711362	0.803362	-0.295419	1.04295	0.504501	0.0281891	0.809719	0.201955	0.130636	0.432657	0.0256224	-0.143717	0.536952	0.245773	0.150608	0.327463	0.504501	0.0281891	0.809719
0.767272	0.400148	1.04655	0.952084	0.556479	1.16277	-0.154143	-0.122085	0.578845	1.04207	-0.0427122	0.879217	-0.0481534	0.0410158	0.718152	0.0615543	-0.282152	0.37516	0.888608	0.0368026	0.120621	1.04207	-0.0427122	0.879217
0.479406	0.872535	1.04772	0.971669	0.0916283	1.47979	0.197384	0.166845	0.80971	0.030092	0.147481	0.597287	0.347686	0.505972	0.674607	0.236084	0.155872	0.0414257	-0.123663	0.394283	0.303846	0.030092	0.147481	0.597287
0.164323	0.353649	0.888036	0.71943	0.465517	0.48507	0.198548	0.139244	0.489141	0.31936	0.166671	0.813558	0.319109	0.238992	0.971209	0.00739763	-0.0772133	0.297853	0.99629	0.136131	0.140982	0.31936	0.166671	0.813558
0.513	0.206824	0.891393	1.37853	0.691283	0.946121	0.24384	0.200015	0.962808	0.925669	0.205081	1.23917	-0.123583	0.226614	0.755492	0.153783	0.373295	0.338354	0.817539	0.589912	0.348611	0.925669	0.205081	1.23917
0.0896069	0.734448	0.70355	0.678661	0.427959	0.720124	0.22423	0.266544	0.521579	0.118083	-0.00175764	1.54746	-0.0408168	0.0537331	0.426221	0.38392	-0.161382	0.162488	0.782955	-0.0435815	0.361412	0.118083	-0.00175764	1.54746
0.0746325	0.699094	0.580965	0.724385	0.740134	1.1274	0.121761	0.141527	0.905521	0.755424	-0.164126	0.576114	0.264418	-0.0827179	0.0776924	0.308249	-0.350653	0.0873412	0.923105	0.445824	0.196605	0.755424	-0.164126	0.576114
0.174959	0.452444	0.680823	0.760018	0.0375281	1.45449	0.175082	0.326274	1.05299	0.318626	-0.255149	0.977472	0.154278	0.0355874	0.344499	0.447627	0.304212	0.78764	0.962238	0.313829	0.0283261	0.318626	-0.255149	0.977472
0.0414843	0.448426	0.537644	0.389901	0.0502856	0.846539	0.046627	0.198992	0.503328	0.655908	0.602026	1.79245	0.400754	0.113116	0.143996	0.0714412	-0.417254	0.265997	1.35363	0.142668	0.247567	0.655908	0.602026	1.79245
-0.056318	0.429234	0.43106	0.647394	0.441304	0.98662	0.370676	-0.15829	0.542173	0.575805	0.546898	1.39152	0.281663	0.538455	0.555555	0.307968	-0.21289	0.371782	0.872936	0.146433	0.206034	0.575805	0.546898	1.39152
0.568129	0.195168	0.54059	0.51201	0.110308	1.29556	-0.0147904	0.413628	1.1505	0.480043	-0.160567	1.16431	0.0794782	0.126928	0.52439	0.159994	-0.0752808	0.36678	0.87106	0.41077	0.562141	0.480043	-0.160567	1.16431
0.171536	0.275192	0.0962982	0.28682	0.345508	0.90482	-0.0667191	0.142478	1.12022	0.835187	0.501364	0.769446	0.155187	0.129966	0.594699	0.178439	-0.0902764	0.488602	0.690957	0.0855123	0.234206	0.835187	0.501364	0.769446
0.0661206	0.467161	0.841091	0.651514	0.391604	0.545234	0.0020645	-0.069809	0.832382	0.4585	-0.294244	1.39661	0.449507	0.164018	0.208811	0.398642	-0.1977	0.289926	0.441876	0.374262	0.207333	0.4585	-0.294244	1.39661
0.604383	0.448683	0.77141	0.540991	0.284141	1.03223	0.217579	-0.193283	1.10582	1.04369	0.0513893	1.18482	0.241951	0.171188	0.48931	0.316105	-0.197066	0.589932	0.41142	0.276796	0.542365	1.04369	0.0513893	1.18482
0.37759	0.265556	0.57665	1.02051	0.370381	0.688384	0.11241	-0.137973	1.04067	0.762968	0.0622375	1.52205	0.141509	0.258143	0.432605	-0.0700719	0.266383	0.469384	0.621835	0.342032	0.310258	0.762968	0.0622375	1.52205
0.214795	0.249634	0.253862	0.775862	1.00216	0.861671	-0.124038	-0.11952	0.714467	0.608444	0.0057072	0.962026	0.197669	0.2323	0.6446	-0.145742	0.0546837	1.0408	1.01444	0.48639	0.440793	0.608444	0.0057072	0.962026
0.00168926	0.436665	0.593121	0.763296	0.547958	1.35796	0.0382807	0.535791	0.713481	0.837265	0.248853	0.602147	0.330836	0.265773	0.780812	-0.0387562	0.136983	-0.0849455	0.631355	0.362005	-0.034173	0.837265	0.248853	0.602147
0.354955	0.140791	0.229784	0.429741	0.639717	0.407071	0.198353	0.331696	0.881851	0.943115	-0.0707503	0.966672	0.159746	0.520451	0.688023	0.129914	-0.194353	0.322582	0.387549	0.24646	0.110143	0.943115	-0.0707503	0.966672
0.11782	0.115713	0.612518	0.878531	0.524972	1.12864	0.338983	0.553934	0.552016	0.47331	0.0213435	1.28926	0.0765684	0.19958	0.827005	-0.200488	-0.109612	0.439053	0.34874	0.064437	0.278115	0.47331	0.0213435	1.28926
-0.0473123	1.30361	0.957475	0.856846	0.19675	0.917362	0.105151	0.192926	0.456582	0.475328	0.208357	1.35881	0.563312	0.59792	0.87136	0.530793	0.503387	0.10542	0.349432	1.06473	0.331875	0.475328	0.208357	1.35881
-0.082617	0.611687	0.835645	0.835436	-0.0631766	0.664483	0.99629	1.16169	0.817662	0.33332	-0.40441	1.08662	0.451797	0.630887	1.08149	0.925198	0.608467	0.234769	0.826096	0.84558	0.503968	0.33332	-0.40441	1.08662
0.386257	0.3496	0.728052	1.08655	0.823664	1.33838	0.440164	-0.0169722	0.59356	1.17162	-0.31538	1.39904	0.622028	0.593559	1.24759	1.01545	0.439318	0.144252	0.41675	0.528043	0.0980147	1.17162	-0.31538	1.39904
-0.0290783	0.492752	0.822912	0.146757	0.903324	0.443273	-0.50695	0.157413	0.326104	0.43496	-0.275873	1.13108	0.565619	0.175661	1.24537	0.419988	0.479521	0.222191	0.261267	0.81127	0.585154	0.43496	-0.275873	1.13108
0.255025	0.602986	0.922817	0.614255	0.239214	1.09672	0.521449	0.972324	1.29398	0.227476	0.588137	0.638939	0.652844	0.51664	1.37833	-0.160502	0.0102366	0.478216	0.37885	0.300204	0.478635	0.227476	0.588137	0.638939
-0.00487292	0.650364	1.20621	0.143575	0.211525	0.796141	0.564525	0.428718	0.536624	0.708733	-0.0865596	0.788212	-0.339973	-0.445387	0.0939236	0.302276	0.0171177	0.251402	0.21255	-0.227297	-0.102075	0.708733	-0.0865596	0.788212
0.261285	0.488663	1.118	0.702375	0.22655	0.46215	0.329052	0.72375	0.656942	0.274999	-0.132793	0.843085	-0.256323	-0.80496	0.741576	-0.00908214	-0.346241	0.0773093	0.191178	-0.317053	0.137758	0.274999	-0.132793	0.843085
0.659509	0.31076	0.857259	0.707371	0.365517	0.356317	0.61792	1.00469	0.711589	0.647202	0.0538723	0.940124	-0.0236547	-0.545401	0.668001	-0.0939943	-0.0602581	0.246993	0.248084	-0.128356	0.0875309	0.647202	0.0538723	0.940124
0.439639	0.187618	0.869861	0.847435	0.421268	0.443097	-0.180553	0.0150288	0.605843	0.520673	0.103089	0.838618	-0.340108	-0.417454	0.555397	0.383505	0.0243632	0.138236	-0.0464008	0.113122	0.282594	0.520673	0.103089	0.838618
0.185086	0.256858	0.458514	0.386515	0.295911	0.549648	0.273941	0.804364	1.11779	0.203991	0.471203	0.960963	-0.443625	-0.105372	0.586537	0.285504	-0.239847	0.320746	0.0926525	0.165913	0.229531	0.203991	0.471203	0.960963
0.386648	0.435871	0.898921	-0.381708	0.217149	0.302112	0.191672	0.210905	0.863417	0.374046	-0.0751256	0.865619	-0.157314	-0.0337877	0.768218	0.200688	-0.178524	0.222577	0.213676	-0.00461903	-0.00898687	0.374046	-0.0751256	0.865619
0.307187	0.422408	0.782753	0.766318	0.457938	0.223741	0.587082	0.585816	0.748405	0.72001	0.130992	0.709161	-0.167792	-0.0317163	1.00277	0.218115	-0.0705339	0.093855	0.435516	-0.0337855	0.558856	0.72001	0.130992	0.709161
0.137974	0.362728	1.40862	0.293311	0.297157	0.540877	0.441803	0.803784	0.955417	0.590189	0.145058	0.767591	-0.384398	-0.114113	0.98088	0.48625	-0.0603197	0.27063	0.0303874	0.0568118	0.450906	0.590189	0.145058	0.767591
0.640586	0.485045	1.00315	-0.0556275	0.464827	0.452401	0.427555	0.937236	0.850825	0.393682	-0.0930902	0.712675	0.0547837	-0.061929	0.738293	0.714615	-0.41889	0.469445	-0.357877	-0.107556	0.592384	0.393682	-0.0930902	0.712675
0.568306	0.333848	0.700942	0.0191276	0.059372	0.505311	0.647899	0.42812	0.654523	0.168305	-0.132057	0.724876	-0.67816	-0.334721	0.492127	0.404704	0.0917739	0.433603	0.0317672	-0.242228	0.595069	0.168305	-0.132057	0.724876
0.651578	0.387905	0.935132	0.399632	0.191259	0.634527	-0.0590851	0.328251	0.691623	0.395072	0.095867	1.04845	-0.201335	0.0966438	0.584651	0.121619	-0.290395	0.189717	0.163696	0.159003	0.112884	0.395072	0.095867	1.04845
0.723869	0.391334	1.1827	0.377115	0.0509652	0.466856	-0.105368	0.165646	0.49532	0.645956	0.06364	0.610087	-0.323949	-0.0324304	0.553988	0.277467	0.0534464	0.196392	0.178347	-0.281105	0.577257	0.645956	0.06364	0.610087
0.428411	0.428788	0.566357	0.656132	0.316698	0.370308	0.0954302	0.281938	0.79559	0.675235	0.147765	0.583745	-0.168883	0.12233	0.105077	0.00296936	0.147603	0.325929	0.214117	-0.0420662	0.0622394	0.675235	0.147765	0.583745
0.352725	-0.0728673	0.285918	0.528504	0.280608	0.881696	0.37	0.317513	0.360048	0.032204	-0.163014	0.921284	-0.186323	-0.0351254	0.303174	0.0050872	-0.193584	0.370823	-0.0733654	-0.417441	0.439391	0.032204	-0.163014	0.921284
0.386626	0.73285	0.941494	0.803701	0.239003	0.599178	-0.160858	0.855846	0.866779	0.185551	-0.00726298	0.878252	-0.39756	-0.101403	0.223104	0.137845	-0.08725	0.343918	-0.133786	-0.506308	0.271643	0.185551	-0.00726298	0.878252
0.0662376	0.293486	0.810957	0.438688	0.379673	0.366501	0.298488	0.0584664	0.495374	0.520649	0.228493	1.13788	0.0796962	0.0898166	0.506073	-0.287124	-0.0921218	0.120686	0.47572	-0.0809684	0.413319	0.520649	0.228493	1.13788
0.210234	-0.01655	0.41576	0.745794	0.279751	0.553276	-0.0689015	-0.0158713	0.652789	0.11948	0.0099541	0.97186	-0.153229	-0.0341003	0.651865	0.580104	-0.125556	0.176064	0.0485038	-0.601784	0.581031	0.11948	0.0099541	0.97186
0.370039	0.317406	0.835587	0.178691	0.322533	0.762757	0.250434	0.0217478	0.436166	0.150124	-0.18295	0.942802	-0.214478	-0.132963	0.444412	0.367082	-0.364503	0.320442	0.278412	-0.0258779	0.80387	0.150124	-0.18295	0.942802
0.0222169	0.395741	0.515016	0.864943	0.0781842	0.447901	0.410419	0.254645	0.542378	0.679637	0.317104	0.698363	-0.229318	0.393714	0.757003	0.454628	-0.445016	0.0837093	0.229614	-0.355419	0.273795	0.679637	0.317104	0.698363
0.124688	0.536964	0.784209	0.212491	0.00700407	0.832904	0.0659071	0.473289	0.628775	0.557173	0.530322	0.702837	-0.292207	-0.048934	0.58682	0.214084	-0.415907	0.0981514	0.581638	0.521506	0.355976	0.557173	0.530322	0.702837
0.573717	0.574472	1.11991	0.8566	-0.0590956	0.662505	0.214979	0.219333	0.469555	0.820909	0.0128613	0.886633	-0.103398	-0.106142	0.800427	0.204783	-0.204259	0.0574141	0.582596	0.346973	0.499263	0.820909	0.0128613	0.886633
0.261572	0.254611	1.82614	0.389357	0.0485356	0.993404	0.349652	0.247551	0.656833	0.64429	0.501387	0.663213	-0.13955	-0.122439	0.931342	-0.221772	-0.24851	0.224292	0.243744	0.35152	0.66239	0.64429	0.501387	0.663213
0.240012	0.636894	1.81138	0.56934	-0.0271097	0.876589	0.56716	0.241115	0.840842	0.400024	0.329965	1.03272	-0.619174	0.0595866	0.914253	0.211454	-0.379307	0.0149161	0.678876	-0.0514913	0.137784	0.400024	0.329965	1.03272
0.240091	0.742023	1.10928	0.434718	0.261455	0.478345	-0.036428	0.503971	1.08151	0.306262	0.0720115	0.827868	-0.00232612	0.114598	0.770082	0.175984	-0.26199	0.671392	0.641559	-0.0347027	0.11902	0.306262	0.0720115	0.827868
0.265914	0.934324	0.746944	0.557363	0.134662	0.96046	0.318254	-0.0594468	0.66236	0.640229	0.410203	0.860707	-0.159891	-0.193139	0.24545	0.307361	-0.2312	0.3257	0.276376	0.405048	0.45578	0.640229	0.410203	0.860707
0.33251	0.359684	0.964656	0.553727	0.0456374	0.829651	0.380455	0.238365	0.570165	0.78694	0.31307	0.840633	0.194572	0.170474	0.41503	0.026912	-0.249753	0.22209	0.517974	-0.260424	0.246415	0.78694	0.31307	0.840633
0.259816	0.516196	1.02492	0.703004	0.0698519	1.20926	0.361511	0.356663	0.519348	0.16397	0.0335391	0.71553	-0.0251662	0.320806	0.865277	0.0938905	-0.271596	0.0781688	-0.0228611	0.240221	0.577011	0.16397	0.0335391	0.71553
0.156439	0.140041	1.38493	0.555761	0.0317966	0.494408	0.473286	0.258338	0.596344	0.336608	-0.145497	1.01013	-0.0510622	-0.037556	0.200007	0.211176	-0.264797	0.21168	0.42331	-0.158403	0.244806	0.336608	-0.145497	1.01013
0.603417	-0.0968414	0.742502	1.144	0.216923	0.609856	0.251726	0.591212	0.892292	0.822349	0.175795	1.29049	0.0633719	0.444032	0.443156	0.0455862	0.018463	0.078711	0.337594	0.130322	-0.0643356	0.822349	0.175795	1.29049
0.0906614	0.811005	1.32241	0.492026	0.0597575	0.928205	0.598936	0.622307	0.750466	0.234503	-0.234113	0.826393	0.0337575	-0.257517	0.482566	0.415869	-0.380419	-0.153891	0.45765	-0.209588	0.436372	0.234503	-0.234113	0.826393
-0.0574596	0.4938	1.26818	0.587738	0.0515836	0.912959	0.313531	0.365253	0.736335	1.12563	0.473746	0.518988	-0.149046	-0.130441	0.270867	0.316323	-0.159924	0.00491135	0.597614	0.0686534	0.312917	1.12563	0.473746	0.518988
0.682129	0.336443	1.25416	0.773654	-0.0146399	1.05379	0.571264	0.269247	0.740125	0.43838	0.982079	1.07497	0.0600911	0.00246499	0.465456	0.351858	-0.0547717	0.393446	0.461587	-0.048721	0.071611	0.43838	0.982079	1.07497
0.512048	0.32418	0.579986	0.54765	-0.186997	0.874527	-0.0668426	0.327449	0.355568	0.318836	0.0184621	0.988211	0.0848035	-0.121586	0.169639	-0.103382	-0.671171	0.180618	0.309892	-0.113076	-0.0692933	0.318836	0.0184621	0.988211
0.425481	0.479371	0.383375	0.704581	-0.0347336	0.89391	0.395005	-0.351625	0.464054	0.286419	0.213273	0.894671	-0.180755	-0.0544418	0.427327	0.62759	-0.44372	0.112296	0.450182	-0.127256	0.0964306	0.286419	0.213273	0.894671
0.76818	0.262777	0.776606	0.5286	-0.107706	1.25052	0.296807	0.100305	1.14347	0.528075	0.220382	0.86952	-0.198177	0.0422663	0.436954	-0.0316975	-0.302994	0.162614	0.615122	-0.219707	-0.326902	0.528075	0.220382	0.86952
0.0355733	0.196778	0.306629	0.458082	0.0033847	1.10214	0.54906	-0.301683	1.01642	0.79929	0.10516	0.847795	0.094301	0.212586	0.409871	0.148699	-0.187696	0.110527	0.335653	0.0574605	0.205034	0.79929	0.10516	0.847795
0.618388	0.277457	1.24659	0.671597	-0.0946197	0.654205	0.256801	0.00627289	1.08441	0.457382	0.456094	1.06616	-0.226322	0.0572524	0.408328	0.275125	-0.520043	0.0242654	0.0920831	0.128193	-0.160285	0.457382	0.456094	1.06616
0.845156	0.401097	0.650068	0.613085	-0.102463	1.21045	0.151381	-0.0694344	1.53272	1.25865	0.935541	1.18616	0.260362	0.201701	0.172896	0.47872	-0.295224	0.263005	0.443676	0.0135779	-0.289293	1.25865	0.935541	1.18616
0.356839	0.318105	0.695345	1.0918	-0.103707	0.587113	0.683775	0.217145	0.907219	0.340969	-0.0112535	0.790842	-0.110336	0.0946563	0.583751	0.121057	0.106239	0.294335	0.445342	-0.301067	-0.35431	0.340969	-0.0112535	0.790842
0.335376	0.150968	0.231671	0.802887	0.137798	1.19302	0.377822	-0.0704707	0.88207	0.431845	-0.27117	1.0429	-0.072197	0.230521	0.294463	0.229116	-0.211213	0.726251	0.388361	-0.0865597	-0.341631	0.431845	-0.27117	1.0429
0.592966	0.711316	1.12182	0.670359	-0.0427377	1.5845	0.417472	0.909655	0.581713	0.689859	0.558963	0.688627	0.0482297	0.1632	0.329831	-0.200778	0.171748	-0.290466	0.357607	-0.0367066	-0.163868	0.689859	0.558963	0.688627
0.166191	0.0128877	0.446786	0.306002	0.441136	0.305782	0.355832	0.333401	1.08434	0.879269	0.261698	0.852343	0.113772	0.128485	0.446422	0.257634	-0.0689499	0.174664	0.00573741	0.117325	0.625572	0.879269	0.261698	0.852343
-0.167212	-0.14325	0.765184	1.1547	0.107751	1.09209	0.268514	0.824408	0.730765	0.333185	-0.0185811	0.836674	0.0191741	0.00492396	0.51613	-0.0846029	0.0242269	0.219112	0.659188	0.709421	0.33339	0.333185	-0.0185811	0.836674
-0.530487	0.594159	0.624007	1.00762	0.449564	0.878222	0.4374	0.518141	0.653219	0.273403	-0.269074	1.60161	-0.0321819	0.523527	0.606938	0.289256	0.34533	0.180281	0.0856772	0.0872405	0.336328	0.273403	-0.269074	1.60161
0.370529	0.582973	1.81905	0.91983	-0.362592	0.502933	0.296716	0.901915	1.19889	0.745015	0.381747	0.904843	0.37843	0.91015	1.04961	0.620234	0.373353	0.410346	0.498037	0.0812892	0.296938	0.745015	0.381747	0.904843
-0.0986599	0.151174	0.56231	0.968351	0.339524	1.33141	0.299468	0.245344	0.838711	1.24542	0.61671	1.14061	0.506456	0.424883	0.575732	0.643594	0.174108	0.132091	0.379146	-0.00133009	0.539593	1.24542	0.61671	1.14061
0.351952	0.606704	0.853822	-0.048016	0.456649	0.332014	0.485716	0.627301	0.674165	0.459788	0.401791	0.798738	0.16957	0.301481	0.551883	0.418458	0.0960901	0.105571	0.204344	0.083091	0.10531	0.459788	0.401791	0.798738
0.267421	0.751793	0.843914	0.854941	0.450468	0.95099	-0.0621238	0.486227	0.967437	0.281865	0.751396	0.855463	0.459218	0.931328	0.637194	0.0767938	-0.0150735	0.213692	0.0188082	-0.326556	0.253723	0.281865	0.751396	0.855463
0.367165	0.950802	0.816002	1.13826	0.590753	1.45697	-0.0880816	0.672559	1.15997	0.698519	-0.19683	1.21093	0.15697	0.464258	0.619657	0.908258	0.763364	1.01389	0.319353	-0.146033	-0.285343	0.698519	-0.19683	1.21093
-0.140937	0.255987	0.990485	0.455263	0.215632	0.753394	0.588593	0.510488	0.243679	0.411278	0.00678759	0.294205	0.630242	0.191007	0.348153	-0.6613	0.251606	0.34565	-0.0808127	-0.0673845	0.389804	0.411278	0.00678759	0.294205
-0.0193617	0.43805	0.59353	0.41834	0.0745891	0.349109	0.714303	-0.031071	0.501548	0.484366	0.547325	0.640362	0.358869	0.319291	0.734567	-0.393154	-0.00557727	0.345466	-0.203256	-0.0481103	0.466604	0.484366	0.547325	0.640362
0.12254	0.340068	1.10642	0.183982	0.128128	0.00119925	0.672815	0.0427891	0.421889	0.548186	0.410356	0.598451	0.540427	0.424037	0.813589	-0.435898	0.247519	0.214922	-0.313419	0.150626	0.311991	0.548186	0.410356	0.598451
-0.174571	-0.12292	0.683732	0.333178	0.102662	0.337099	0.0672322	0.394736	0.0618535	0.701902	0.561337	0.757195	0.441259	0.569719	0.570388	-0.314292	0.308971	0.765626	0.0126294	0.226935	0.49429	0.701902	0.561337	0.757195
-0.432977	0.0477962	1.19883	0.19874	0.32018	0.790319	0.480035	0.11687	0.115003	0.223516	0.00178698	0.432628	0.272858	0.0132132	0.462056	-0.412693	0.431714	0.277738	-0.113634	0.16483	0.494388	0.223516	0.00178698	0.432628
0.196405	0.264468	0.92964	-0.0249422	0.338006	1.08678	0.734739	0.146265	0.0706713	0.533879	0.399205	0.789606	0.197361	0.599002	0.68828	-0.403955	0.0263591	0.414987	-0.0634071	-0.137758	0.309875	0.533879	0.399205	0.789606
-0.632949	0.28398	0.209507	0.304589	0.369626	0.695862	0.674832	0.281379	0.81677	0.437083	0.511316	0.371596	0.298337	0.245464	0.693747	-0.650676	-0.133731	0.338301	0.0255446	0.264811	0.99649	0.437083	0.511316	0.371596
-0.243952	0.198427	0.449284	0.19243	0.492531	0.448998	0.847532	-0.0939534	0.271585	0.766041	0.159953	0.754616	0.66747	0.713875	1.04833	-0.316829	0.0666378	0.177459	-0.193936	-0.0109261	0.401611	0.766041	0.159953	0.754616
-0.0861918	0.0651248	0.593252	0.23606	0.104542	0.849128	0.547578	-0.100854	0.569918	0.469259	0.18214	0.830225	0.406644	0.406382	0.893567	-0.49731	-0.0711214	0.470336	0.035512	0.401378	0.643151	0.469259	0.18214	0.830225
-0.188913	0.135053	0.851529	0.0180716	0.329228	0.767551	0.734568	0.0708732	-0.0125131	0.358209	0.5935	1.11295	0.506438	0.47547	0.602945	-0.571597	-0.0305238	0.330521	-0.0325109	0.958763	0.979693	0.358209	0.5935	1.11295
0.0242275	0.304889	0.518607	0.23285	0.444163	0.96131	0.358987	0.182436	0.259485	0.584837	0.716663	1.34004	0.323176	0.736457	0.656047	-0.399794	0.298135	0.0806583	0.109996	-0.0927539	0.446609	0.584837	0.716663	1.34004
0.00521319	0.505423	0.376034	0.0393196	0.570348	0.374928	0.109887	-0.257938	0.240855	0.877071	0.054276	0.341556	0.503521	0.6428	0.434464	-0.355862	0.331311	0.544246	-0.0902376	0.0292456	0.563477	0.877071	0.054276	0.341556
-0.499424	0.0110808	0.776965	0.315105	-0.0604345	0.651525	0.195289	0.13212	0.56468	0.582945	0.644936	0.526664	0.0990782	0.330031	0.330597	-0.335123	0.158479	0.334889	0.128416	-0.0507757	0.650419	0.582945	0.644936	0.526664
-0.386915	-0.189056	0.45199	0.323054	0.453202	0.506438	0.792378	0.372929	0.550218	0.494413	0.611645	1.21897	-0.0779755	0.338609	0.187657	-0.153746	0.217446	0.374377	-0.0186682	0.191982	0.452228	0.494413	0.611645	1.21897
0.234492	0.433769	1.26076	0.655781	0.551354	0.632015	-0.26271	0.198947	0.403551	0.476584	-0.161551	0.870585	0.193472	0.71819	0.277855	-0.1611	-0.00791514	0.118773	-0.0248965	0.326448	0.745796	0.476584	-0.161551	0.870585
0.25306	0.312947	1.54618	0.201805	0.607057	1.06257	0.514429	0.425261	0.361831	0.619532	0.844094	1.18932	0.157054	0.703084	0.618355	-0.124962	0.714355	0.5294	0.106246	0.18979	1.01258	0.619532	0.844094	1.18932
0.151662	-0.186754	1.20015	0.644627	0.542648	0.622095	-0.181938	0.349016	0.47258	0.16737	0.477582	1.05002	0.693574	0.652621	0.868634	-0.167291	0.617931	0.423256	-0.0850463	0.087936	0.779469	0.16737	0.477582	1.05002
-0.0714932	0.113417	1.31479	0.289405	0.439327	0.686981	0.580936	0.620424	0.545372	0.463753	-0.210236	0.641983	0.767691	0.480639	0.539649	-0.167006	0.292575	0.458647	0.0207974	-0.160859	0.65761	0.463753	-0.210236	0.641983
0.295297	0.524341	1.21774	0.0583412	0.044084	0.510601	0.711699	0.608517	0.527059	0.337165	0.493212	0.587017	0.728612	0.649261	0.646052	-0.01884	0.107162	0.25283	-0.145862	0.0582557	0.664146	0.337165	0.493212	0.587017
0.103354	0.340929	1.35908	-0.0381734	0.0206458	0.652692	-0.408333	0.420378	0.373344	0.534933	0.14835	0.46435	0.470911	0.565701	0.705626	-0.249682	0.607685	0.597452	0.077921	0.104544	0.631749	0.534933	0.14835	0.46435
0.233258	0.15584	0.8612	0.377633	0.302174	0.823827	0.525285	0.399531	0.649578	0.897177	-0.307839	0.932358	0.564516	0.725459	0.856762	-0.116872	0.443728	0.449282	-0.0198499	-0.207892	1.00587	0.897177	-0.307839	0.932358
-0.515515	0.0451386	0.587553	0.299566	0.213784	0.615025	0.468012	0.0845295	0.311906	0.585721	0.525363	0.668268	0.81389	0.451334	0.625026	-0.209183	0.601274	0.583358	0.0721413	-0.0221384	0.777839	0.585721	0.525363	0.668268
-0.164795	0.334968	0.801211	0.429496	-0.0781983	0.910153	0.736061	0.586705	0.436649	0.722877	0.491095	0.942111	0.803105	0.36439	0.864547	-0.499839	0.400076	0.622264	0.395334	0.0920733	0.701719	0.722877	0.491095	0.942111
-0.0998136	0.0910047	0.555998	0.24372	0.369359	0.845059	0.576623	-0.00290464	0.516152	0.389136	-0.0326282	0.983457	0.517214	0.328892	0.551522	-0.506895	0.118375	0.708857	0.296351	0.499735	0.4885	0.389136	-0.0326282	0.983457
0.208458	0.876136	1.1854	0.296375	0.492055	0.546239	0.602102	0.297581	0.189985	0.721071	0.830823	0.828355	0.734841	0.58724	0.445019	-0.17978	0.263253	0.685928	-0.0880077	0.158482	0.639782	0.721071	0.830823	0.828355
0.0354704	0.219645	1.1651	0.229762	0.158127	1.21736	0.571604	0.187906	0.155856	0.469609	0.739363	0.936267	0.110658	0.479473	0.367829	-0.345772	0.432397	0.543943	0.194727	0.299248	0.527386	0.469609	0.739363	0.936267
0.0848073	0.546627	1.20283	0.199566	-0.16357	0.605821	1.22554	0.396437	0.321153	0.226048	0.447539	0.707962	0.211589	0.573803	0.914293	-0.58845	0.0490082	0.534226	-0.334364	0.0716973	0.951431	0.226048	0.447539	0.707962
0.283802	0.166838	0.731231	0.60892	0.324209	0.94752	0.516385	0.287516	0.52891	0.508614	0.269133	0.71585	0.316627	0.669934	0.179135	-0.106255	0.521304	0.968551	-0.107259	0.225598	0.612628	0.508614	0.269133	0.71585
0.102056	0.174724	1.23709	0.411764	0.272548	0.725234	0.693931	0.255409	0.373035	0.808866	-0.205056	1.00689	0.331511	0.43444	0.497643	-0.655259	-0.0174478	0.585573	0.0254397	-0.0507333	0.481219	0.808866	-0.205056	1.00689
0.648302	0.766027	0.663043	0.565465	0.435245	1.03322	0.68821	0.124026	0.538852	0.397335	0.353219	1.48292	0.635532	0.598484	0.778763	-0.386515	0.416882	0.499532	-0.32607	0.262196	0.508	0.397335	0.353219	1.48292
0.165868	0.515131	0.474253	0.129322	0.220861	1.01565	0.389475	0.389457	0.264483	0.890202	0.765541	0.550305	0.342587	0.723768	0.11184	-0.766322	0.290791	0.720108	0.244724	-0.00954781	0.716004	0.890202	0.765541	0.550305
0.100076	0.37714	0.664999	0.216881	-0.166464	0.830316	0.522678	0.538692	0.0385239	0.990046	0.708881	0.943323	0.584865	0.473616	0.615123	-0.0492286	0.104606	0.571458	-0.164282	0.20057	0.297585	0.990046	0.708881	0.943323
-0.218794	0.184484	0.433449	0.0166055	0.0394573	0.897028	0.540567	0.0529441	0.535898	0.82583	0.0467063	1.24041	0.290634	0.282688	0.285692	-0.356704	0.68139	0.368478	-0.0603897	0.135564	0.41169	0.82583	0.0467063	1.24041
-0.172247	0.383222	0.697058	-0.0114616	0.0771582	0.699878	0.633768	0.226438	0.347904	0.647747	-0.207851	1.06752	0.0139282	0.0783227	0.381703	-0.374357	0.410045	0.810971	-0.159245	0.302076	0.373455	0.647747	-0.207851	1.06752
-0.410915	0.16386	0.250221	0.0328196	-0.10533	0.593006	0.837473	0.579536	0.411672	0.882519	0.915041	1.36803	0.644974	0.520203	0.536016	-0.695626	0.347175	0.312325	0.37541	-0.0316918	0.246166	0.882519	0.915041	1.36803
-0.410018	0.0879639	0.441261	-0.128461	0.093988	0.52636	0.519173	0.479854	0.197142	0.609453	-0.364076	0.723272	0.138952	0.860141	0.404618	-0.334603	0.130062	0.802954	0.0152101	0.39376	0.723515	0.609453	-0.364076	0.723272
-0.0344642	0.221403	0.552642	0.175216	0.00465351	0.623046	0.829003	0.369909	0.285073	1.17492	1.47634	1.56614	0.419885	0.361391	0.568939	-0.103672	0.198159	0.784948	-0.207878	0.32663	0.0922827	1.17492	1.47634	1.56614
0.141912	0.336307	1.01429	0.166818	0.015204	0.403499	0.486031	0.37877	0.478909	0.90367	0.612972	0.966127	0.231677	0.616421	0.220365	0.0195806	0.326817	0.551446	0.171384	0.162466	0.315598	0.90367	0.612972	0.966127
-0.224252	-0.00290765	1.01379	0.373985	-0.313971	0.862993	0.267406	0.0441401	0.152475	0.278325	0.299323	1.84218	0.723721	0.95829	0.795518	-0.549462	-0.0579419	0.473919	0.0380721	-0.0169396	0.0428882	0.278325	0.299323	1.84218
-0.191891	-0.122828	0.319136	0.120033	0.239526	0.390268	-0.0227617	0.59343	0.600934	0.615487	0.15221	0.945653	0.360692	0.171471	0.3666	-0.181507	0.4935	0.167978	-0.0599813	0.253754	0.249979	0.615487	0.15221	0.945653
-0.102109	0.650829	0.411204	0.181372	0.256	0.345143	0.755655	0.0839153	0.455996	0.818255	0.350126	0.430595	0.0259946	0.306808	0.142589	-0.40464	0.215226	0.524233	-0.169654	0.223256	0.272051	0.818255	0.350126	0.430595
-0.486993	-0.522875	0.513509	1.36932	0.462501	1.29987	0.676344	0.548785	0.486031	0.881412	0.113593	0.779328	0.364728	0.240427	0.385231	-0.813306	0.633459	0.635643	0.0233922	0.0193458	1.19495	0.881412	0.113593	0.779328
-0.271678	-0.112201	0.620181	0.362547	0.484445	0.504423	0.351649	0.218212	0.285414	0.834696	0.692817	1.89062	0.0799626	0.44398	0.503818	-0.922502	0.597666	0.534478	0.308688	0.0540572	0.833423	0.834696	0.692817	1.89062
0.053019	0.266043	1.98861	0.776028	-0.0679439	0.612664	0.651596	-0.122708	0.391	0.556459	0.370532	0.977609	0.374982	0.222237	0.422869	-0.224118	-0.352148	0.552471	0.268986	-0.0489577	0.836863	0.556459	0.370532	0.977609
-0.181434	0.0372467	0.662771	0.606528	-0.163721	1.02626	0.184477	0.063464	0.520778	0.598925	-0.0232687	0.796406	0.235349	0.23102	0.798663	-0.146783	-0.146041	0.403722	0.169764	-0.208004	0.737266	0.598925	-0.0232687	0.796406
0.0994928	0.141627	1.60566	0.297704	0.543042	0.389882	1.1595	0.506834	0.77705	0.871223	1.07136	1.23912	0.175839	0.261869	0.361352	-0.224667	-0.23065	0.697486	0.505362	0.286343	0.940594	0.871223	1.07136	1.23912
-0.0526769	0.303582	1.54636	0.683887	0.623868	1.4355	0.345475	0.262415	0.850468	1.38178	1.30365	1.51383	0.324684	0.569521	0.394196	-0.227568	-0.29856	0.619616	0.211223	-0.0649473	0.831845	1.38178	1.30365	1.51383
0.257185	0.050929	1.43603	0.802693	0.242274	0.822534	0.462333	0.0556145	0.0814732	0.921015	0.167811	0.557203	0.0765824	0.141164	0.387249	0.188835	0.74837	0.619642	0.360554	0.515366	0.891824	0.921015	0.167811	0.557203
0.0536618	0.282731	0.938831	0.500055	0.587591	0.553085	0.161943	0.298367	0.184854	0.458407	-0.268178	1.34904	0.18781	0.0433527	0.421236	-0.05063	-0.149397	0.214675	0.0359396	-0.00397196	0.186839	0.458407	-0.268178	1.34904
0.00556063	0.533909	0.589482	0.479015	0.599692	0.429607	0.424339	-0.126351	0.554563	0.678297	0.283362	0.831077	-0.275972	-0.0888822	1.04599	-0.0710006	0.0301751	0.0873188	0.358162	-0.221436	0.623381	0.678297	0.283362	0.831077
0.169341	0.394209	0.71883	0.0704492	-0.0692429	0.411653	0.381153	0.213345	0.656619	0.504017	0.205471	0.416895	0.0173381	0.129319	0.537615	-0.371265	-0.259971	0.661408	0.402849	-0.432093	0.367952	0.504017	0.205471	0.416895
-0.187003	0.389327	0.427111	0.543244	-0.210316	0.0566129	0.950817	0.735996	0.468414	0.890871	0.350449	0.865502	0.238773	0.196342	1.27937	-0.0744838	-0.308525	0.263946	0.152465	0.115301	0.284894	0.890871	0.350449	0.865502
0.0176826	0.164809	0.715105	0.385221	-0.364101	0.0393587	0.46849	1.04308	0.745087	0.515525	0.217485	0.621444	0.492925	0.102859	0.930889	0.0511377	0.0412342	0.486561	0.194622	0.0177857	0.227915	0.515525	0.217485	0.621444
0.0420674	0.0781924	0.646498	0.486416	-0.227341	0.224011	-0.138183	0.25916	0.862813	0.671356	0.235898	0.833843	0.297595	0.0805019	1.08467	-0.0146449	-0.17654	0.547568	0.557966	0.310069	0.47258	0.671356	0.235898	0.833843
0.387417	0.134347	0.69341	0.220631	-0.246126	0.265122	0.558811	0.78989	1.45247	0.217734	-0.54992	0.499897	0.177506	-0.0336425	1.46244	1.09102e-17	0.047309	0.852709	0.0694546	-0.028765	0.361732	0.217734	-0.54992	0.499897
0.247532	0.128475	0.746884	-0.266307	0.0156088	0.414713	0.336655	0.135242	1.23558	0.674732	0.322029	0.983716	0.423993	0.315532	1.16987	0.0460465	-0.140365	0.721367	0.157013	0.370088	0.263919	0.674732	0.322029	0.983716
0.0291735	0.114941	0.28538	0.298215	0.00591766	0.0962701	0.206545	0.680047	0.57084	0.763479	0.67189	0.608818	0.412492	0.10446	1.02272	-0.0925979	0.114474	0.375321	0.63632	-0.169635	0.647192	0.763479	0.67189	0.608818
-0.0436058	0.308867	0.564214	0.187743	-0.172531	0.332883	0.374871	0.608665	1.18849	0.527819	-0.0878536	0.768993	0.305607	-0.109066	0.930003	-0.211908	-0.299751	0.837268	0.453527	0.305166	0.374739	0.527819	-0.0878536	0.768993
0.0479094	0.403328	0.712034	-0.0228715	-0.251335	0.165107	0.2571	0.835448	0.802183	1.24925	0.404372	1.06717	0.317146	0.442496	0.524626	-0.434607	-0.433567	0.483616	0.241119	0.314209	0.417879	1.24925	0.404372	1.06717
0.0135111	0.215433	0.558753	0.0133393	-0.0674659	0.781754	0.580129	0.176687	1.03117	0.639986	0.449017	1.16487	0.224384	-0.17581	0.634153	-0.0539128	0.0349523	0.813269	0.233302	0.26896	0.529248	0.639986	0.449017	1.16487
0.134083	0.0352099	0.583523	0.354083	0.171109	0.628569	0.257229	0.275835	0.880072	0.672175	0.250041	1.16511	0.694305	-0.12912	0.770731	-0.374259	-0.352894	0.746969	0.272794	0.0335564	0.436382	0.672175	0.250041	1.16511
0.10956	0.263475	0.535905	0.530425	-0.340469	0.488283	0.239001	0.366031	0.206135	0.502131	0.27137	0.546202	0.456014	-0.12097	0.885572	-0.0130333	-0.205899	0.825194	0.450019	0.00360626	0.529955	0.502131	0.27137	0.546202
0.104286	0.159104	0.631829	0.27229	-0.464739	0.269617	0.107164	0.159919	0.507202	0.479498	-0.0214055	0.527154	0.808567	-0.174995	0.10479	-0.0446326	-0.0120105	0.521801	0.0427704	0.170806	0.694874	0.479498	-0.0214055	0.527154
0.209892	-0.0548691	0.373563	0.497643	-0.0412637	0.355666	0.505031	0.325219	0.360063	0.613245	0.509875	1.15626	0.645265	-0.028735	0.795386	-0.0728391	-0.182407	0.582231	0.356282	0.351647	0.417916	0.613245	0.509875	1.15626
0.620648	0.556946	0.944512	0.575922	0.114106	0.480517	-0.0837493	0.441178	0.68601	0.820708	0.177575	1.02549	0.578865	0.11119	0.512532	-0.222558	-0.0110824	0.420395	0.105378	1.09479	0.872384	0.820708	0.177575	1.02549
-0.132516	0.57057	1.07695	0.290471	0.134413	0.466656	0.535199	0.118035	0.466082	0.801938	0.294764	1.02897	0.880021	0.0549358	0.655715	-0.0712932	-0.0571186	0.467339	0.245544	0.62543	0.823379	0.801938	0.294764	1.02897
0.0968272	0.254374	0.987161	0.488767	-0.126259	0.633961	-0.423554	-0.0774129	0.468626	0.423043	0.957682	1.08613	0.585102	-0.0786714	0.608508	-0.413684	-0.133166	0.472336	0.296165	0.421572	0.672181	0.423043	0.957682	1.08613
0.754206	0.459362	1.2418	0.543845	-0.226467	0.457031	0.389236	0.284561	0.411912	1.1028	0.367362	0.813183	0.341763	-0.0647062	0.608013	-0.0549878	-0.266721	0.786546	0.0368581	0.683305	0.431807	1.1028	0.367362	0.813183
0.0372393	0.637225	1.00526	0.502147	-0.275038	0.411951	0.667098	0.0764978	0.438368	0.306825	0.00870623	0.670636	0.558233	-0.286873	0.732162	-0.215371	-0.354508	0.49624	0.246457	1.24546	0.771125	0.306825	0.00870623	0.670636
0.574547	0.396322	0.783183	0.0430224	-0.413918	0.458154	-0.144362	0.544519	0.664666	0.841036	-0.39421	0.516206	0.521128	0.2913	0.66222	0.266203	-0.280508	0.849771	0.0523738	0.190997	0.431809	0.841036	-0.39421	0.516206
0.610425	0.601668	0.806665	0.714533	-0.219167	0.662947	0.284498	0.193159	0.19862	0.587234	-0.0789934	0.973771	0.494062	0.0827968	1.03306	0.0658204	0.0563824	0.528528	0.526922	-0.11553	0.518921	0.587234	-0.0789934	0.973771
0.37744	0.519079	0.573037	0.253449	0.274036	0.892719	0.378707	0.336517	0.614738	0.678698	0.124872	0.659619	0.773801	0.0570265	1.37471	0.397026	-0.0515405	0.735294	0.142204	0.046151	0.590059	0.678698	0.124872	0.659619
0.5276	0.275827	0.748162	0.284892	-0.752017	0.439863	0.538763	0.342848	0.696088	0.755055	0.120753	0.871184	0.309783	-0.347255	0.619641	-0.216187	-0.19412	0.534088	0.493917	0.12036	0.662409	0.755055	0.120753	0.871184
0.735365	0.400632	0.566936	0.522555	0.0372687	0.475457	0.119422	0.508851	0.710502	1.23875	-0.0340187	1.03283	0.850937	-0.0481404	1.00726	-0.345891	-0.234942	0.795935	0.692734	0.130216	0.35823	1.23875	-0.0340187	1.03283
0.470965	0.4244	0.868428	0.648048	0.148389	0.538304	0.573816	-0.110358	0.949952	0.897183	0.055171	0.681048	0.555942	0.185986	0.623152	-0.189174	-0.0835695	0.493307	0.262045	0.0490994	0.718271	0.897183	0.055171	0.681048
0.525386	0.119643	0.824365	0.361228	-0.195527	0.527933	0.371868	0.216621	0.641585	0.759227	0.0120181	0.792301	0.490583	0.154896	1.24432	0.254314	-0.259717	0.481754	0.482434	0.116415	0.371583	0.759227	0.0120181	0.792301
0.231296	0.768772	0.889509	0.304707	0.208637	0.492666	0.373147	0.362239	0.617076	0.676617	0.948354	0.840067	0.893672	0.346998	0.694816	-0.261984	-0.32737	0.322314	0.071305	0.516238	0.894952	0.676617	0.948354	0.840067
0.186136	-0.178676	0.580007	0.716191	0.0964438	0.542935	0.291944	0.322967	0.410628	0.92486	0.605209	0.820598	0.30305	0.0231571	0.881111	-0.0493132	-0.138883	0.56224	0.512762	0.169907	0.496103	0.92486	0.605209	0.820598
0.407536	-0.172027	0.676711	0.499668	-0.0915595	0.422226	0.329939	0.507128	1.0076	0.745713	-0.121299	1.1632	0.307984	0.10709	1.18587	-0.0101858	-0.239967	0.421886	0.379476	0.435426	0.551226	0.745713	-0.121299	1.1632
-0.344807	0.261341	0.670836	0.508542	-0.300574	0.878778	0.533074	0.573051	0.564775	0.812843	0.647045	1.3952	0.284614	0.134202	0.459988	-0.249626	-0.313465	0.333024	0.474495	-0.00526233	0.651611	0.812843	0.647045	1.3952
-0.155662	0.220139	0.469271	0.29882	-0.0545283	0.761284	0.167863	0.358907	0.971237	0.649421	0.230722	0.481526	0.378381	0.0226587	0.593118	-0.561871	-0.0882556	0.354326	0.725055	0.54519	0.814405	0.649421	0.230722	0.481526
0.350447	0.167484	0.698598	0.403395	0.0411251	0.482397	0.435987	0.505709	1.11884	0.406464	0.190242	0.85922	0.863272	0.279235	0.56919	-0.264475	-0.375289	0.649624	0.385066	0.186649	0.307017	0.406464	0.190242	0.85922
0.0397203	0.167013	0.387044	0.386813	-0.226985	0.774245	0.175421	0.473534	0.395435	0.869843	0.203922	1.23907	0.659385	0.390933	0.291005	0.0613764	-0.386063	0.425493	0.519486	0.105957	0.447738	0.869843	0.203922	1.23907
0.0336651	0.207406	0.433012	0.125584	-0.132534	0.665527	0.274725	-0.571994	0.524508	0.589419	0.00964859	1.30378	0.785344	0.888712	0.868817	-0.0984556	-0.356575	0.77391	0.487479	0.0416569	0.336228	0.589419	0.00964859	1.30378
0.0668115	-0.0503483	0.230188	0.209595	-0.0452356	0.869939	0.243134	0.457062	0.983806	0.527357	0.424099	0.925209	0.407	-0.102869	0.86249	0.14252	-0.32236	0.453509	0.773929	0.383118	0.484734	0.527357	0.424099	0.925209
-0.168252	0.200914	0.316655	0.27628	-0.0224979	0.773735	0.161963	0.0412028	1.10077	0.681524	-0.375322	0.93443	0.575512	0.0848518	0.921657	0.15951	-0.363019	0.542215	0.226187	0.0581643	0.617392	0.681524	-0.375322	0.93443
0.316465	0.0501991	0.548538	0.167286	0.0249281	0.444203	0.0293308	-0.0972154	0.902737	0.342953	0.269476	1.21222	0.461626	0.262971	0.281683	-0.150566	-0.525443	0.727882	0.176336	0.222911	0.169939	0.342953	0.269476	1.21222
0.307223	0.56715	0.822937	0.240932	0.150797	0.776585	0.11425	-0.0581567	1.07682	0.557354	0.375466	0.953772	1.0713	0.0641991	0.668591	-0.316607	-0.192062	0.575855	0.104086	0.260461	0.525124	0.557354	0.375466	0.953772
-0.192859	0.0873784	0.70854	0.517787	0.00737152	0.47568	0.229646	0.0326685	1.17279	0.602509	0.708782	1.4606	0.570921	0.0655915	0.798901	-0.26255	-0.153625	0.464543	0.420681	0.149877	0.275467	0.602509	0.708782	1.4606
-0.139112	0.0927467	0.155567	0.506262	0.0186377	0.666567	-0.0993541	-0.04993	0.728309	1.13177	0.856713	0.963663	1.0253	0.319375	0.773127	-0.25649	-0.0951315	0.744054	0.536855	0.440204	0.422826	1.13177	0.856713	0.963663
-0.0328421	0.47752	0.460534	0.340489	0.0935225	0.651437	0.863099	0.713819	0.675146	0.828188	0.283767	0.472937	0.663606	0.286188	0.967612	-0.11318	0.144344	0.399485	0.402434	0.0861837	0.214345	0.828188	0.283767	0.472937
-0.0332189	-0.0742306	0.450724	0.374637	-0.0826927	0.289658	0.221414	0.317745	0.896116	0.77286	-0.161693	0.97983	0.42497	0.368441	0.78953	-0.233008	-0.228929	0.526028	0.406134	0.127927	0.710102	0.77286	-0.161693	0.97983
-0.0579902	0.0130093	0.461644	0.47512	0.125499	0.358768	0.452207	0.623996	0.627436	1.0365	1.4609	1.38206	0.525913	0.455486	1.34336	-0.494289	-0.156361	0.467137	0.246519	-0.0327381	0.553651	1.0365	1.4609	1.38206
-0.572858	0.453304	1.00345	0.641028	0.207152	0.699545	0.820335	0.517393	0.51668	0.639194	0.566182	1.04262	1.19542	-0.00375629	1.56636	-0.00759758	0.0533476	0.475261	0.450335	0.807938	1.02576	0.639194	0.566182	1.04262
-0.0926662	0.0694319	0.616762	0.535668	-0.626445	0.498875	0.49599	0.662681	0.848831	0.125372	-0.175337	0.766195	0.28078	0.115229	1.13034	-0.123632	-0.117845	0.326811	0.859498	0.461913	0.916454	0.125372	-0.175337	0.766195
0.359436	0.460801	0.863498	0.993483	0.271194	0.939617	0.351358	0.0225715	0.576784	0.511387	0.375991	1.16077	0.578563	-0.066076	0.77181	-0.233142	-0.14854	0.323815	0.0778039	0.213933	0.649792	0.511387	0.375991	1.16077
0.718087	0.806847	1.01042	-0.0270026	-0.235468	0.385361	-0.152128	0.658386	0.33044	0.355583	0.0937095	1.25285	0.71303	0.070593	0.817303	-0.492701	-0.257537	0.480295	0.499817	0.66219	1.08229	0.355583	0.0937095	1.25285
0.39683	0.354525	1.42199	0.821777	-0.0393298	0.751294	0.447943	0.776334	1.22275	0.361014	0.304155	0.598149	0.594244	0.131611	0.80825	-0.184991	-0.0585721	0.609472	0.196392	0.0879714	1.16684	0.361014	0.304155	0.598149
0.183356	0.49677	0.667372	0.576907	0.0862437	0.650278	0.708095	0.634635	2.03806	0.572221	0.189431	1.2875	0.337191	0.601305	1.01235	-0.0669975	0.241587	0.41543	0.811242	1.16464	0.690397	0.572221	0.189431	1.2875
0.42315	0.496457	0.670628	0.809268	0.325425	1.01192	0.293908	0.962361	1.24473	0.407528	0.133405	0.844427	0.18875	-0.1068	0.756752	-0.15067	0.837851	0.27985	0.331971	-0.287088	0.188318	0.407528	0.133405	0.844427
-0.22847	0.363775	1.21184	0.363035	0.0388083	0.409753	0.518302	-0.0683493	0.156708	0.525672	0.421305	1.49971	0.136582	-0.140861	0.450936	0.335659	0.29009	0.377888	0.234238	0.0277971	0.906969	0.525672	0.421305	1.49971
0.325873	0.388546	0.771565	0.624443	0.484074	1.06274	0.892718	0.174174	0.763805	0.41104	0.298493	0.741605	0.207177	-0.0458953	0.526468	-0.477753	-0.11453	0.361205	-0.126205	0.0435213	0.897402	0.41104	0.298493	0.741605
0.134528	0.436357	0.885614	0.866504	0.261463	0.657019	0.818379	0.218284	0.756008	0.548105	0.0626165	0.892214	-0.0914931	-0.142909	0.9364	0.115498	-0.242062	0.207048	0.29035	0.279571	0.424577	0.548105	0.0626165	0.892214
0.342965	0.122264	0.540959	0.567556	0.416086	0.386085	0.568854	0.498567	0.872626	0.366334	0.165493	0.93483	0.707058	-0.139867	1.01051	0.134673	0.0628467	0.185007	-0.134655	0.110359	0.183	0.366334	0.165493	0.93483
0.373789	0.3899	0.688043	0.610263	0.0737766	0.619465	0.0334868	0.104901	0.53817	0.961427	0.11972	0.912532	0.156258	0.112451	0.661541	-0.347449	0.0492465	0.509648	0.099035	0.465895	0.543362	0.961427	0.11972	0.912532
0.530403	0.304525	0.423236	0.575425	0.42325	0.785802	0.416534	0.31782	0.757956	0.332568	0.16999	0.747143	0.0743415	-0.0563994	0.529458	-0.0301619	0.0380279	0.278281	-0.103739	0.308961	0.539822	0.332568	0.16999	0.747143
0.0403434	0.0574172	0.60387	-0.422325	0.326096	0.340248	0.604043	0.416595	0.491687	1.10737	0.260171	0.934675	0.114878	0.307934	0.944647	-0.0258414	-0.126614	0.553138	0.0150298	0.316585	0.664384	1.10737	0.260171	0.934675
0.602869	0.414602	1.3221	0.639974	0.345911	0.469298	0.564435	0.306922	0.749039	0.89138	0.210012	0.737085	0.268832	0.0679777	0.697505	-0.115613	-0.00494765	0.401472	0.0935184	0.19512	0.497551	0.89138	0.210012	0.737085
0.296543	0.664226	1.34996	0.478313	0.597768	0.501103	0.697512	0.262152	0.521725	0.917775	0.164236	0.839177	0.485785	0.0585958	0.782897	-0.139526	-0.0332853	0.435093	-0.0206264	-0.0580673	0.329462	0.917775	0.164236	0.839177
0.563759	0.837155	0.828043	0.238021	0.149195	0.652223	0.548123	0.394332	1.02074	0.852516	0.372558	1.05632	0.362867	0.459438	0.954874	-0.498084	-0.338058	0.371034	-0.0427612	0.0239394	0.377823	0.852516	0.372558	1.05632
0.816959	0.459151	0.786717	-0.179992	0.322553	0.564047	0.70536	0.0253508	0.422969	0.785136	-0.0355325	0.954976	0.610643	-0.0798864	0.679445	-0.0406352	0.00879386	0.434488	-0.0715133	0.187312	0.392617	0.785136	-0.0355325	0.954976
0.402506	0.371229	1.12317	0.339993	0.531463	0.59055	0.268791	-0.0212154	0.622802	1.04014	-0.0855914	1.33977	0.647541	0.239776	0.76541	-0.309726	-0.246667	0.279447	0.167037	0.129576	0.285478	1.04014	-0.0855914	1.33977
0.0499356	0.224016	1.15129	0.529558	0.692907	0.447873	0.331709	0.198442	0.366369	1.12828	0.195152	0.554585	0.866125	0.238413	0.382909	-0.575736	-0.0651686	0.491924	0.13293	0.0343692	0.220939	1.12828	0.195152	0.554585
0.655212	0.206022	0.567412	0.970046	0.0634502	0.377458	0.274147	0.238524	0.575427	0.773144	-0.111917	0.652466	0.697845	0.0296863	0.433972	-0.0254247	-8.74888e-05	0.360663	0.130302	0.277433	0.587039	0.773144	-0.111917	0.652466
0.700872	0.40975	0.566053	0.663596	0.79115	0.68881	0.768316	0.329776	0.811732	0.576665	0.0295192	1.12077	0.156497	0.251184	0.188966	0.306538	0.139781	0.510996	-0.212119	-0.0329974	0.3376	0.576665	0.0295192	1.12077
0.176145	0.226534	0.722927	0.716847	0.855854	0.506392	-0.153066	0.420045	0.736255	0.556433	0.446532	1.04763	0.0107471	0.158037	0.364231	0.175796	-0.0456186	0.204752	0.189882	0.145646	0.618565	0.556433	0.446532	1.04763
-0.0146271	0.252514	0.552542	0.48928	0.591844	0.424483	0.331101	0.184411	0.763861	0.663843	-0.242044	1.25787	0.34417	0.432628	0.790348	-0.549875	0.102702	0.284779	-0.136676	0.196529	0.341714	0.663843	-0.242044	1.25787
0.11868	0.239185	0.23294	0.859188	0.8229	0.425103	-0.129999	-0.166152	0.536937	0.335536	0.172975	1.18098	0.493396	0.279098	0.78611	-0.319875	-0.0198919	0.392354	0.123817	0.0212142	0.261216	0.335536	0.172975	1.18098
0.43535	0.179977	0.578796	0.110043	0.543038	0.784067	0.525469	0.425276	1.04666	0.431833	0.478637	0.736579	0.374655	0.0286378	0.615823	-0.228947	-0.195645	0.389604	0.145154	0.0356736	0.470346	0.431833	0.478637	0.736579
-0.131718	0.0734594	0.439081	0.646761	0.289254	0.249439	0.746269	0.174119	0.398097	0.393247	0.069437	0.648081	0.804488	0.400703	1.18378	-0.0478464	-0.27638	0.460946	0.0299111	0.224662	0.668351	0.393247	0.069437	0.648081
0.38606	0.100493	0.557234	0.560821	0.360032	0.672316	-0.287617	0.442185	0.272038	0.655328	-0.25355	0.559401	0.268055	0.326869	0.791582	0.0661912	0.0890045	0.885238	-0.233297	0.553616	0.411855	0.655328	-0.25355	0.559401
0.237799	0.418034	0.788435	0.511749	0.478703	0.706257	0.497103	0.213052	0.936136	0.943951	0.435425	0.974887	0.338694	0.30504	0.853716	0.00697502	-0.115762	0.705714	0.00160363	0.155301	0.580003	0.943951	0.435425	0.974887
0.778284	0.821526	1.43206	0.872165	0.193087	0.781058	0.432587	0.153036	0.732945	0.845502	0.117076	0.820445	0.573501	0.552495	0.717233	-0.0512158	0.11479	0.855113	-0.0282733	-0.0216687	0.280831	0.845502	0.117076	0.820445
0.480316	0.276216	1.08927	0.691515	-0.0233629	1.02787	0.635621	0.732115	0.660032	0.748957	-0.181819	1.02514	0.35161	0.0354821	1.27714	-0.184761	-0.181409	0.729494	0.252568	-0.133525	0.71323	0.748957	-0.181819	1.02514
0.052726	0.779884	0.904466	0.333114	0.303472	0.431507	0.355683	0.624377	0.674876	0.739166	0.438112	1.1188	0.707085	0.598089	1.02994	-0.356944	-0.14017	0.690984	0.264224	0.146714	0.318958	0.739166	0.438112	1.1188
0.180687	0.172052	0.42894	0.467961	0.950511	0.669655	0.669924	0.181352	0.532917	0.738803	-0.0557713	0.899553	0.848827	0.577229	0.450733	0.263682	-0.174337	0.444002	0.183504	0.23917	0.458024	0.738803	-0.0557713	0.899553
0.400126	-0.259586	0.626339	0.97427	0.370799	1.15799	0.621025	0.410876	0.597758	1.0356	-0.1513	1.01056	0.152013	0.276371	0.475586	-0.353801	-0.267492	0.529196	0.078427	-0.174516	0.463156	1.0356	-0.1513	1.01056
0.0635569	0.527537	0.706775	0.802538	0.288662	1.12001	0.918884	0.41328	0.73882	0.20609	-0.000685423	0.640865	0.552599	0.683513	1.07372	-0.324501	-0.13481	0.524836	0.262357	0.179379	0.363422	0.20609	-0.000685423	0.640865
-0.416206	-0.246685	0.75833	0.473932	0.330203	0.440516	0.483275	0.324951	0.712103	0.640404	0.167407	0.806657	0.656945	0.538913	0.215275	-0.325983	-0.182465	0.666624	0.192397	-0.0437448	0.694066	0.640404	0.167407	0.806657
0.0505598	-0.153088	0.533031	0.972566	0.695141	0.668328	0.548835	0.345016	0.870002	1.3867	0.365069	1.3381	0.0289947	0.462286	0.556265	-0.135781	-0.149756	0.610692	0.0759895	0.457503	0.321432	1.3867	0.365069	1.3381
-0.170384	0.175394	1.15737	0.368446	0.752791	0.790245	0.672684	0.258145	0.474987	0.552121	0.0190881	1.32191	0.814289	0.532676	0.722018	-0.286339	-0.0898103	0.483154	-0.0836925	-0.325109	0.494749	0.552121	0.0190881	1.32191
0.141302	0.296057	0.965624	0.993572	0.801813	0.767813	0.373804	0.207567	0.692209	0.858601	-0.19547	0.605977	0.61961	0.267607	0.302612	-0.556817	-0.188248	0.415153	0.204444	0.298609	0.553559	0.858601	-0.19547	0.605977
0.476244	0.342144	1.18621	0.620202	0.468177	1.21285	0.733532	0.263702	0.359227	0.591046	-0.0627489	1.10637	0.978036	0.385638	0.521939	-0.106254	-0.246476	0.492269	-0.112268	0.271237	0.231941	0.591046	-0.0627489	1.10637
0.394383	0.282521	0.84429	0.382811	0.500309	0.712312	0.516005	0.285828	0.422187	0.962599	0.357086	1.51782	0.741839	0.309434	0.478275	-0.331704	-0.198778	0.517673	0.141887	0.34804	0.470891	0.962599	0.357086	1.51782
0.26838	0.369821	0.582167	0.525768	0.54197	0.663159	0.488281	-0.0077112	0.483627	1.32962	0.708227	1.77733	0.637105	0.465404	0.470399	-0.317839	-0.0663527	0.826038	-0.094521	0.154729	0.36227	1.32962	0.708227	1.77733
0.57763	0.0469232	0.971504	0.647696	0.432958	0.953967	0.597148	0.943567	0.908867	0.640292	-0.270629	1.19011	0.540345	0.590645	0.721824	-0.395162	-0.195866	0.447414	0.259521	0.190031	0.426324	0.640292	-0.270629	1.19011
-0.0669277	0.167718	0.341964	0.42286	0.622021	0.804154	0.66062	0.49654	0.539873	1.46522	0.387677	0.959274	0.492673	0.46699	0.657967	-0.190111	-0.258317	0.943232	-0.152991	0.333429	0.760683	1.46522	0.387677	0.959274
0.360317	0.301008	1.22033	0.76665	0.482161	0.424838	0.592934	0.100386	0.712235	0.829283	-0.436248	1.49023	0.476326	0.243797	0.871556	-0.135209	-0.475965	0.877726	0.134583	0.437225	0.147283	0.829283	-0.436248	1.49023
0.361264	0.666627	0.492064	0.681356	0.507238	0.776078	0.403142	0.213965	0.878198	1.06924	0.235679	1.1854	0.531642	0.38774	0.352854	-0.431529	-0.345102	0.933954	-0.164126	0.430679	0.504703	1.06924	0.235679	1.1854
0.572741	0.514408	0.573789	1.27479	0.285349	0.467014	0.332984	0.782719	0.588926	0.936804	-0.0169727	1.26011	0.743536	0.740614	0.813417	-0.201464	-0.237474	0.415142	-0.12705	0.192936	0.115914	0.936804	-0.0169727	1.26011
0.519613	0.501656	0.312546	0.648308	0.683829	0.843673	0.12376	0.711225	1.3455	1.07048	0.00252188	1.15712	0.775719	0.235662	0.419311	-0.315956	0.0083181	0.319886	0.0394336	0.535927	0.614713	1.07048	0.00252188	1.15712
0.382884	0.455782	1.66809	0.532242	0.699131	1.22506	0.743833	0.262937	0.747357	0.870665	0.496973	0.711109	0.470846	0.440796	0.207408	-0.204883	0.115294	0.736261	-0.0819874	0.410274	0.241444	0.870665	0.496973	0.711109
0.463135	0.444807	0.530744	0.440211	0.309292	0.298975	0.576353	0.178896	1.13587	1.41094	0.132722	1.09553	0.42132	0.681044	0.445309	-0.28772	0.191979	0.822227	0.54489	0.183538	0.592789	1.41094	0.132722	1.09553
0.624228	0.620992	0.71433	0.907535	0.587691	0.86499	0.229066	0.507178	0.60694	0.568217	-0.0985568	1.0564	0.411537	0.374018	0.5783	-0.158027	0.150388	0.589778	0.493583	0.189654	0.365885	0.568217	-0.0985568	1.0564
-0.0999576	0.568106	0.389538	0.934031	0.141968	0.783846	0.653294	0.453109	0.70403	0.739115	-0.0160758	1.38336	0.781021	0.57742	0.299278	-0.228219	0.00473209	0.185741	-0.041985	0.62859	0.743362	0.739115	-0.0160758	1.38336
0.411766	0.627411	1.0131	0.999901	0.046436	0.512227	0.272091	0.146381	0.743618	0.776577	-0.175293	1.20976	0.647085	0.660264	0.407469	-0.125233	0.04027	0.0770022	0.289212	0.663646	0.305363	0.776577	-0.175293	1.20976
0.198116	0.423621	0.448641	0.646623	0.823923	0.92895	0.923675	0.423227	1.04858	1.07248	-0.258913	1.68406	0.895853	0.529971	0.273184	-0.117707	-0.193383	0.360643	0.0653732	0.269817	0.0827173	1.07248	-0.258913	1.68406
0.364204	0.272532	0.574261	0.316477	0.485338	0.374477	0.09557	0.498399	0.81255	0.743912	-0.364187	1.31152	0.505439	0.68511	0.621536	-0.0918146	-0.149765	0.471119	-0.0597082	0.736053	0.561854	0.743912	-0.364187	1.31152
0.0896529	0.360823	0.624477	0.723723	0.313479	0.893858	0.365668	-0.138935	0.794938	0.52933	0.558953	0.748668	0.353549	0.61032	0.667905	0.193241	0.349894	0.743494	-0.0100281	0.222182	0.742328	0.52933	0.558953	0.748668
0.240283	0.56231	0.500067	1.11353	0.671191	1.47631	0.219973	0.182201	0.749145	0.954022	0.785719	1.64423	0.450038	0.82491	0.378949	-0.0948552	0.289542	0.254964	0.13706	0.76596	0.414287	0.954022	0.785719	1.64423
0.523972	0.349024	1.13138	0.786016	0.284674	1.17726	0.428245	0.310877	0.723014	0.661273	0.160837	1.26298	0.116238	0.294197	0.917007	-0.113788	0.546331	-0.0128595	-0.0340942	0.27766	0.0189656	0.661273	0.160837	1.26298
-0.374092	-0.0709916	0.355632	0.640227	0.731147	0.585132	1.28771	0.469468	0.427555	0.825679	-0.532948	1.22135	0.371224	0.476227	0.978064	0.315293	0.444943	0.805481	0.074174	-0.152341	0.580454	0.825679	-0.532948	1.22135
0.37068	0.546933	0.426245	0.538706	0.0299962	0.555384	0.701715	0.358803	0.717228	0.664394	0.167709	1.33002	0.55153	0.378695	0.459479	0.34907	0.900389	0.660115	0.0750542	0.433	0.666884	0.664394	0.167709	1.33002
0.0564463	0.512307	0.870442	0.119132	-0.152766	0.264119	0.442219	0.123466	0.377486	0.63483	0.235202	0.557738	0.418045	-0.0774428	0.371115	0.0327573	0.246287	0.942501	0.306174	-0.273426	-0.03373	0.63483	0.235202	0.557738
-0.242117	0.0219369	0.502894	0.129442	-0.171083	0.0732704	0.300433	0.266086	0.976612	0.527736	0.513162	0.708883	0.258692	-0.0862561	0.71814	0.212292	-0.247792	0.203529	0.0450353	-0.0823406	0.223045	0.527736	0.513162	0.708883
0.116253	-0.0334754	0.826828	-0.00587875	0.0159403	-0.101459	0.203402	0.144804	0.247712	0.553695	0.426011	0.751616	0.872734	0.1803	0.695766	-0.0901852	0.038671	0.383781	-0.00839822	-0.107703	0.264463	0.553695	0.426011	0.751616
-0.0209396	-0.14393	0.69498	0.322079	-0.0666097	0.290904	-0.181034	0.450725	0.252082	0.664705	0.644654	0.898898	0.386796	0.160804	0.714731	0.0180718	0.192759	0.427568	0.461974	0.397944	0.49276	0.664705	0.644654	0.898898
0.115429	0.189915	1.01226	0.0306149	0.245623	0.204455	0.074019	0.39739	0.404762	0.249394	-0.552805	0.668376	0.336436	0.216318	0.721138	0.312491	0.126934	0.51318	0.0793094	0.369854	0.341142	0.249394	-0.552805	0.668376
-0.120644	-0.148791	0.725293	0.0732186	0.0558029	0.32122	0.110473	0.509576	0.392135	0.65741	0.666191	1.02188	0.251365	0.368926	0.830262	0.16533	0.060125	0.445903	0.229232	0.146218	0.134359	0.65741	0.666191	1.02188
-0.0513263	0.147611	0.170855	0.137744	0.113156	0.207539	0.238709	0.0455924	0.552132	0.764522	0.458146	0.523793	0.554716	0.175164	0.738492	0.0119746	-0.170408	0.316714	0.459594	0.07404	0.707253	0.764522	0.458146	0.523793
0.258818	0.496466	0.308533	0.131458	0.307957	0.129657	0.221433	0.409993	0.151221	0.618114	0.2617	0.961929	0.541241	0.238233	0.719691	0.364725	0.216167	0.529581	0.214344	0.250354	0.599463	0.618114	0.2617	0.961929
0.35687	0.417903	0.615584	0.210995	-0.0510698	0.168556	0.497772	0.0330412	0.287235	0.734664	0.420905	0.972063	0.330286	0.649972	0.718697	0.286278	-0.483749	0.341693	0.208398	0.63303	0.676147	0.734664	0.420905	0.972063
0.386431	0.128754	0.675876	-0.0419896	0.257921	0.453019	0.573218	0.550028	-0.0244927	0.838987	0.605894	1.21526	0.63298	0.0885989	0.509802	0.191633	0.456219	0.639477	0.205447	0.686803	0.6445	0.838987	0.605894	1.21526
0.0627627	-0.0784997	0.307944	0.34457	0.271261	0.475165	0.251721	0.0381195	0.529603	0.843332	0.51234	1.33138	0.666404	0.198367	0.441757	0.0223537	-0.250192	0.643546	0.533545	0.0808785	0.50974	0.843332	0.51234	1.33138
-0.0838389	0.257794	0.283499	0.231704	0.231925	0.155567	0.143518	0.41073	0.380235	0.827564	0.211561	0.614386	0.795334	0.15775	0.226265	-0.0238147	0.292533	0.59984	0.228679	-0.235143	0.782941	0.827564	0.211561	0.614386
0.563838	0.232484	0.628951	0.0497063	-0.00454228	0.133106	0.342787	0.0761533	0.511116	0.673482	0.131075	0.76929	0.559525	0.183312	0.144332	-0.162854	0.599417	0.641927	0.26954	-0.127561	0.386898	0.673482	0.131075	0.76929
0.431787	0.622815	0.418739	0.2018	0.3255	0.38446	-0.091158	-0.00970091	0.685451	0.176613	0.635408	1.04034	0.292474	0.319455	0.270177	-0.20909	-0.116594	0.72098	0.234624	0.150045	0.668886	0.176613	0.635408	1.04034
0.386436	0.476603	0.976031	0.28892	0.496307	0.403155	0.236398	-0.0790037	0.260851	0.519887	0.065004	1.1097	0.244315	0.389778	0.323182	0.0961856	0.312005	0.449832	0.229321	0.335728	0.535571	0.519887	0.065004	1.1097
0.165466	-0.0463197	1.26175	0.0345862	0.449869	0.540149	0.0225507	0.27773	0.676609	0.742452	0.482913	1.21348	0.22923	0.697375	0.50154	-0.345143	0.0453486	0.137275	0.433632	0.340573	0.913866	0.742452	0.482913	1.21348
0.491908	0.330319	1.14172	0.234484	0.359715	0.353032	0.187949	0.00923702	0.106209	0.337022	0.688303	0.865554	0.454878	0.162179	0.878339	0.411272	0.00848857	0.286039	0.0781248	-0.139111	0.769936	0.337022	0.688303	0.865554
0.546113	0.49579	1.30875	0.519063	0.15986	0.489682	-0.00780214	0.272191	0.669011	0.293424	0.268239	0.874633	0.392545	0.160486	0.647679	0.187649	0.00739253	0.570592	0.241264	-0.0371926	0.621322	0.293424	0.268239	0.874633
0.0224587	0.29103	0.842981	0.0750623	-0.070812	-0.0521331	0.536576	0.0401515	0.271987	0.508338	0.221395	0.773117	0.690979	0.0723815	0.60918	0.453088	-0.13499	0.547525	0.268464	0.0398267	0.496271	0.508338	0.221395	0.773117
0.195809	0.548887	1.18549	-0.185194	-0.136473	0.167595	0.112903	0.4853	-0.107473	0.608173	-0.556196	0.648114	0.337057	0.332299	0.801561	-0.0690469	-0.121791	0.400845	-0.0499172	0.306242	0.480347	0.608173	-0.556196	0.648114
0.197917	0.0163975	0.626109	0.170753	0.059821	0.409061	0.328342	0.569394	0.76346	0.73864	-0.134696	1.03054	0.341814	0.296345	0.874783	0.251769	-0.18667	0.314489	0.180416	-0.0527945	0.649778	0.73864	-0.134696	1.03054
0.463524	1.15755	0.492547	-0.0689752	0.379275	0.257018	0.247868	0.226712	0.896379	0.755753	0.0853837	0.679933	0.411959	0.0848583	0.844019	-0.115462	0.0888551	0.440633	-0.00843728	0.134639	0.836545	0.755753	0.0853837	0.679933
0.391221	0.443586	0.730266	0.28773	-0.0204626	0.529863	0.43314	0.0411965	0.3334	0.760394	0.230433	0.913833	0.39439	0.177255	1.05394	0.0900536	-0.151911	0.316973	0.665958	0.225135	0.475327	0.760394	0.230433	0.913833
0.131269	0.419338	0.489268	0.0623016	0.337452	0.744223	-0.00359785	0.159082	0.140522	0.695533	-0.0172627	1.27718	0.40525	0.546106	1.02493	-0.025979	0.125577	0.755606	0.659929	0.353093	0.502472	0.695533	-0.0172627	1.27718
0.133652	0.235869	0.802344	0.622559	0.144334	0.432562	0.613827	0.0333146	0.248239	0.791009	0.194943	0.930184	0.566004	0.59281	0.342011	0.204641	-0.0867325	0.659695	-0.0425744	0.404405	0.693728	0.791009	0.194943	0.930184
0.479408	0.271429	0.939716	-0.0461841	0.0713411	0.857317	0.413063	0.355141	0.11245	1.38261	0.250386	1.05539	0.0874383	0.426504	0.356783	-0.160484	-0.101988	0.440126	0.62878	0.194675	0.414629	1.38261	0.250386	1.05539
0.328272	0.455602	0.903158	0.186133	-0.0895447	0.245851	0.0804381	0.166291	0.787654	0.104742	0.704602	0.607729	0.371323	0.443486	0.879189	0.0518314	0.0238935	0.173139	-0.277221	0.422464	0.979691	0.104742	0.704602	0.607729
-0.092704	0.172209	0.642879	0.413437	0.160786	1.11513	0.350785	0.592609	0.395369	0.360586	0.391931	0.878773	0.516343	0.449434	0.304189	0.0571545	-0.0398524	0.273614	0.359107	0.122367	0.528927	0.360586	0.391931	0.878773
0.239009	0.305881	0.983112	0.295589	-0.0349826	0.424271	0.259162	0.316111	0.418663	0.847436	-0.327945	1.19884	-0.0167951	0.511188	0.529512	-0.237457	0.25673	0.505141	0.344224	0.24365	0.43826	0.847436	-0.327945	1.19884
0.205624	0.184214	0.471818	0.54895	0.149272	0.826472	0.568975	0.396084	0.218489	0.298305	0.525754	1.24272	0.322028	0.614453	0.641973	0.365504	-0.094988	0.0818966	0.0467189	-0.00468774	0.512553	0.298305	0.525754	1.24272
0.695125	0.355663	0.426301	0.0372147	0.0692819	0.554182	0.228654	0.260988	0.158941	0.8394	0.0272953	0.74703	0.610178	0.499083	0.171559	0.0981989	-0.432513	0.313626	0.490967	0.0870491	0.59485	0.8394	0.0272953	0.74703
0.0538796	0.0589321	0.50364	0.230614	-0.207698	0.475772	0.34555	0.442194	-0.0597869	0.299698	0.0518828	0.955359	0.582107	0.929416	0.235264	0.576932	0.256437	0.708232	0.253957	0.0473436	0.353294	0.299698	0.0518828	0.955359
0.121047	0.0444119	0.474618	0.0638423	-0.113449	0.349017	0.068069	0.358295	0.438751	0.426994	0.0959886	0.974268	0.729751	0.771036	0.122805	-0.0995795	-0.306956	0.465958	0.311057	-0.168689	0.26757	0.426994	0.0959886	0.974268
-0.209291	-0.116604	0.523499	-0.044195	0.041128	0.305306	0.317308	0.271977	0.456773	0.379718	-0.127168	1.08989	0.749206	0.420767	0.236842	0.278992	-0.245036	0.427377	0.17937	-0.0791858	0.200602	0.379718	-0.127168	1.08989
0.335872	-0.0775129	0.273804	-0.186685	-0.307605	0.443449	0.0226219	0.232244	0.410235	0.396337	0.562956	0.904617	0.311506	0.357318	0.715355	-0.0126731	-0.142576	0.451441	0.666639	-0.321393	0.0624437	0.396337	0.562956	0.904617
-0.319861	-0.0448019	0.183735	-0.124972	-0.0866352	0.291337	0.0433444	0.174304	0.115604	0.868254	-0.371536	0.636143	0.557675	0.69437	0.454753	0.0170125	0.0565067	0.56763	0.226162	0.0329372	0.332888	0.868254	-0.371536	0.636143
-0.0933589	-0.024591	0.481446	0.0690663	-0.0891792	0.263251	0.103636	0.162441	0.0627932	0.414931	0.27201	1.28594	0.585206	0.756649	0.359075	0.455288	-0.0413828	0.35827	-0.0208441	0.341887	-0.0349453	0.414931	0.27201	1.28594
0.0675385	0.23237	0.814956	0.0911722	-0.267465	0.196734	0.437619	0.530079	0.255411	0.953171	0.172646	0.965553	0.332061	0.344111	0.214571	0.398843	0.0380352	0.593165	0.270906	-0.0170927	0.132809	0.953171	0.172646	0.965553
0.197176	0.0493726	0.693489	0.254358	-0.335855	0.47444	0.339111	-0.0886361	0.0382329	0.567085	0.411714	1.50833	0.427073	0.50767	0.833485	0.0403953	0.176581	0.373907	0.24006	-0.372854	0.067901	0.567085	0.411714	1.50833
0.0627627	0.136593	0.310514	0.0916376	0.126419	0.350911	0.114514	0.665056	0.547588	0.774384	0.799076	0.84769	0.538136	0.56488	0.190778	0.0895288	0.00732952	0.735151	0.195125	0.0573236	0.0424536	0.774384	0.799076	0.84769
0.0858697	0.285828	0.325577	0.119461	0.0814895	0.356618	0.217684	0.418727	0.512247	0.90663	0.0618306	0.704155	0.58538	0.452329	0.172334	-0.175931	0.217368	0.0417449	0.112306	-0.0564968	0.136321	0.90663	0.0618306	0.704155
0.412109	0.386346	0.411744	0.49712	0.128494	0.53615	0.0658213	0.20421	0.272325	0.714944	-0.0546339	0.754333	0.469066	0.697333	0.684893	-0.00426208	0.0587999	0.725996	0.0270593	0.113529	0.832852	0.714944	-0.0546339	0.754333
0.358888	0.765922	0.470504	0.25259	0.103217	0.254579	0.295268	0.162515	0.0814675	0.419869	0.845841	1.24758	0.549106	0.275616	0.514023	-0.242726	0.239854	0.72046	0.200263	0.174073	0.592869	0.419869	0.845841	1.24758
0.383494	0.536488	1.29136	0.490128	-0.221515	0.200278	0.236064	0.383464	0.55609	0.367655	0.785329	1.15534	0.620728	0.199206	0.263869	0.329734	0.352762	0.0688443	0.157451	0.19595	0.612385	0.367655	0.785329	1.15534
0.345061	0.38182	0.579548	0.445963	-0.2265	0.504184	0.0838278	-0.145757	0.379297	0.276336	-0.257544	0.579573	0.344961	0.724408	0.443586	0.852411	0.529976	-0.0695961	0.269927	-0.13258	0.771696	0.276336	-0.257544	0.579573
-0.0251896	0.697639	1.14066	0.51956	0.442223	0.336292	0.328787	0.414948	0.447278	1.04174	0.106344	1.13446	0.419636	0.656819	0.514194	0.838182	0.513699	-0.0228014	0.494714	0.58064	1.71747	1.04174	0.106344	1.13446
-0.0105079	0.174446	1.18309	0.0211714	0.239675	0.551879	0.0722622	0.246492	0.358542	0.273455	0.117586	1.21723	0.243724	0.417063	0.795458	0.429972	0.43942	0.299218	0.240402	0.208205	0.577124	0.273455	0.117586	1.21723
0.179189	0.321318	1.17908	0.628325	0.32588	0.50593	0.10717	0.10383	0.616794	0.235865	0.0250012	0.677432	0.199505	0.569615	0.641966	-0.022756	0.258587	0.473682	0.393678	0.327359	0.768539	0.235865	0.0250012	0.677432
0.248998	0.378242	1.04189	0.311606	0.481139	0.325222	0.301524	-0.15137	0.415522	0.934798	0.203129	1.17023	0.58607	0.466027	0.414679	0.99763	1.0339	0.747919	0.463192	0.175213	-0.00522455	0.934798	0.203129	1.17023
0.265923	0.118817	0.489591	0.420067	0.818862	0.292339	0.26334	-0.0128164	0.311333	0.929887	-0.264171	0.741388	-0.225301	0.279999	0.755213	0.70069	0.799951	0.586337	0.360812	0.113701	0.778003	0.929887	-0.264171	0.741388
-0.0214893	0.030757	1.63847	0.554151	0.960569	0.949757	0.332641	0.0148964	0.263516	0.370819	0.349992	1.21862	0.265191	0.21018	0.647592	0.215635	0.14349	0.182586	1.0389	0.96889	1.20151	0.370819	0.349992	1.21862
-0.0156745	0.436279	0.965462	0.731741	0.136591	0.375361	0.435536	0.116475	0.262308	0.631665	0.874862	1.41602	0.351724	0.50937	0.568017	-0.11619	0.40296	0.818243	0.672352	0.228941	0.68062	0.631665	0.874862	1.41602
0.628919	0.62231	0.272946	0.234569	0.349116	0.401513	0.539062	0.13856	0.561085	0.799491	0.143313	1.04622	0.981458	0.679454	0.941895	0.198086	0.443786	0.425366	0.0762632	0.0569246	0.14938	0.799491	0.143313	1.04622
0.317974	0.31238	1.31212	0.443967	0.380355	0.809049	0.541968	-0.00755294	0.406054	0.623591	0.198278	0.565753	0.00328022	0.362243	0.587719	-0.0444345	-0.331597	0.731561	-0.0512731	-0.18744	0.34707	0.623591	0.198278	0.565753
0.283291	-0.0377603	0.846249	-0.187948	0.376175	0.311241	0.436274	0.226228	0.80185	0.723942	0.318574	0.822732	0.188378	0.452154	1.17444	-0.186472	-0.335514	0.157629	-0.0763195	0.403763	0.549478	0.723942	0.318574	0.822732
0.111809	0.0830709	0.98425	-0.264749	0.551802	0.10899	0.630655	0.405187	0.798431	1.04937	0.25811	0.83178	0.145091	0.374733	0.985276	-0.138988	0.0639027	0.315939	-0.0382755	-0.00854465	0.276807	1.04937	0.25811	0.83178
0.164655	-0.15419	0.821444	0.00273777	0.540702	0.570611	0.543667	0.0686	0.235478	1.18592	0.209771	0.834933	0.23928	0.3351	1.18252	0.255537	-0.18895	0.316023	0.163606	0.455262	0.312588	1.18592	0.209771	0.834933
0.653436	0.276655	0.727114	0.143869	0.520792	0.54548	0.707907	0.305259	0.465507	0.909431	0.173785	0.74833	0.128269	-0.0516108	1.12987	0.267309	-0.146392	0.458727	0.154224	0.0187605	0.337065	0.909431	0.173785	0.74833
0.405885	0.410263	1.17196	0.145838	0.550013	1.045	0.690345	0.449058	0.317049	0.892556	0.383989	0.972071	0.3001	0.220107	0.974988	0.0922931	-0.0892114	0.43763	0.299441	0.535842	0.212876	0.892556	0.383989	0.972071
0.45101	0.0599402	0.676197	0.208413	0.551473	0.75171	0.346404	0.185977	0.825449	0.691526	0.624229	0.64905	0.180225	0.143165	0.827582	-0.0107836	-0.103903	0.289003	0.0952103	-0.000534904	0.680759	0.691526	0.624229	0.64905
0.306574	0.0557334	0.92779	0.112682	0.613022	0.223496	1.04425	0.376612	0.420076	1.2151	0.0634892	0.884396	0.0710628	-0.0386457	0.899554	0.313069	-0.141977	0.547299	-0.0276966	0.274426	0.218242	1.2151	0.0634892	0.884396
0.174371	-0.115455	0.646051	0.255762	0.470628	0.836896	0.446572	0.352589	0.793942	0.650561	0.525057	0.550382	0.181155	0.243077	0.427685	0.134254	-0.505298	0.250349	0.353753	0.404532	0.298877	0.650561	0.525057	0.550382
0.306046	0.0120647	0.623498	-0.552163	0.327275	0.354794	0.317592	0.234585	0.111429	0.551178	0.453232	0.591786	0.144671	-0.0349225	0.566754	0.289345	-0.0750163	0.829434	-0.0403762	0.301229	0.868404	0.551178	0.453232	0.591786
0.283021	0.00754776	1.00276	-0.164623	0.453963	0.609059	0.0516837	0.0501088	0.465387	0.728166	0.0551366	0.894597	0.55914	0.103188	0.641559	-0.0989781	-0.577315	0.776414	0.272729	0.212575	0.433972	0.728166	0.0551366	0.894597
0.676687	0.0715329	0.903742	-0.0600468	0.413399	0.320637	0.173535	0.453283	0.555021	0.580012	0.0789398	0.394718	0.284187	-0.0249149	0.85998	0.209489	-0.288355	0.471195	0.113615	0.0439268	0.573589	0.580012	0.0789398	0.394718
0.365661	0.355139	0.498313	0.271833	0.281086	0.750774	0.11034	0.238725	0.769421	0.735175	0.215893	0.608661	0.652646	-0.0333894	0.273377	0.208566	-0.0284075	0.804119	0.28107	0.496675	0.602179	0.735175	0.215893	0.608661
0.219862	-0.232456	0.538	0.116916	0.546174	0.262479	0.892795	0.285489	0.748696	0.850252	0.407659	1.00082	0.585101	0.2445	0.984432	-0.00509049	-0.176746	0.889506	0.234639	0.335701	0.292044	0.850252	0.407659	1.00082
0.264465	0.648297	1.35997	-0.111647	0.569258	0.357895	-0.253491	0.238908	0.627511	0.252501	0.354917	0.700494	0.544428	0.333231	0.679924	0.131619	-0.123894	0.491072	0.491944	0.978171	0.533449	0.252501	0.354917	0.700494
0.211186	-0.0309626	1.2958	-0.281853	0.484965	0.642773	0.666722	0.25675	0.701515	1.09028	0.0432926	0.811077	0.733435	0.409525	0.591702	-0.406641	-0.152171	0.0144813	0.0359062	0.714	0.863987	1.09028	0.0432926	0.811077
-0.0894356	-0.0946166	0.644853	-0.0323421	0.508852	0.392049	-0.268284	-0.256844	0.700657	0.336833	0.579703	0.981897	0.271895	0.299744	0.611883	0.0749812	-0.238979	0.227723	0.0752384	0.241682	0.873372	0.336833	0.579703	0.981897
0.287082	0.06092	1.20961	-0.0622784	0.256316	0.501735	0.924808	0.407181	0.915575	0.534513	0.382656	0.783754	0.163533	0.312943	0.640019	-0.0819275	-0.369769	0.418803	-0.00123007	0.742042	0.457958	0.534513	0.382656	0.783754
0.176773	0.00554975	1.06134	-0.0916936	0.166937	0.413293	0.519619	0.0138267	0.527036	0.577005	0.31055	0.924788	0.454105	-0.319185	0.605598	0.0765419	-0.471156	0.438869	0.408917	0.870866	0.626337	0.577005	0.31055	0.924788
0.350786	0.776851	0.823794	0.154734	0.155475	0.442918	-0.339859	0.529607	0.0947162	0.688493	-0.0956792	0.538436	0.374574	0.605642	0.723408	0.279943	-0.171938	0.323524	0.235373	0.395854	1.02791	0.688493	-0.0956792	0.538436
0.280291	0.278106	1.11313	-0.206692	0.15568	0.759863	0.417084	0.249458	1.25829	0.616679	0.230081	0.749477	0.24147	0.516192	1.05234	0.420584	-0.205221	0.314985	0.209345	-0.0343303	0.814385	0.616679	0.230081	0.749477
0.460524	-0.0448382	1.00363	0.212436	-0.109663	0.60734	0.309205	0.248433	0.868027	0.700811	0.605089	0.619462	0.563491	-0.0242483	0.946534	0.226952	-0.101286	0.395793	-0.0714425	0.00960919	0.71421	0.700811	0.605089	0.619462
0.566018	0.323547	1.12758	0.681442	0.125509	0.742279	0.405768	0.444126	0.626379	0.605789	0.0588255	0.732941	0.305852	-0.354656	0.504854	-0.0704029	-0.357967	0.263806	0.728591	0.187032	0.632156	0.605789	0.0588255	0.732941
0.147052	0.439515	0.951059	-0.620343	0.411413	0.466371	0.541245	0.618742	0.668071	0.406603	0.458806	0.66724	0.715845	-0.0501798	0.690387	0.0207893	-0.35351	0.701169	0.0416908	0.0896955	0.677012	0.406603	0.458806	0.66724
0.106254	0.407406	0.971119	0.0365094	0.4199	0.176051	0.386214	0.0109243	0.286269	1.0757	0.389022	0.889966	0.330149	0.344571	0.77505	-0.122319	-0.295028	0.613181	0.196524	0.230572	0.613037	1.0757	0.389022	0.889966
0.244252	0.826992	1.05508	0.00386501	0.316758	0.97187	0.624595	0.325389	0.333839	0.721438	0.247627	0.734293	0.370424	0.515695	1.32711	0.168158	-0.415548	0.298816	0.205878	0.110609	0.480551	0.721438	0.247627	0.734293
0.178285	0.0277021	1.49098	0.197891	0.0261298	0.681556	0.787319	0.359584	0.555799	0.827932	0.414494	0.851617	0.740911	0.539823	0.581148	-0.0857305	-0.363804	0.161216	0.451231	0.447732	0.874699	0.827932	0.414494	0.851617
-0.0787866	0.612752	0.889454	-0.247818	0.278282	0.534918	0.429937	0.459807	0.69374	0.812632	0.313955	0.857747	0.110963	0.202904	0.690136	0.00994172	-0.413506	0.349371	-0.0251765	0.298361	0.493949	0.812632	0.313955	0.857747
0.324941	0.156384	0.999647	0.0367862	0.54232	0.983258	0.664844	0.400323	0.741419	0.673069	0.301	0.647489	0.222494	0.316295	1.10602	0.123708	-0.28955	0.499858	-0.0317539	0.794024	0.608859	0.673069	0.301	0.647489
-0.304945	0.323956	1.16281	0.0349767	0.594803	0.680248	0.495774	0.301859	0.532388	0.76303	0.336097	0.563958	0.0679203	0.383026	0.483517	0.206192	-0.394198	0.109879	-0.0941395	-0.0994946	0.167963	0.76303	0.336097	0.563958
-0.307926	0.167932	0.767121	0.280184	0.440686	0.857122	0.555096	0.152577	0.434254	0.657868	0.329672	0.485077	0.393325	0.326931	0.769695	-0.0666891	-0.44182	0.250976	0.0171549	0.433675	0.559112	0.657868	0.329672	0.485077
0.229695	-0.0416426	1.11387	-0.037229	0.02079	0.643197	0.498719	0.386408	0.104647	0.985524	0.515482	0.837156	0.57502	0.384639	0.9314	-0.0297829	-0.310308	0.788267	-0.166856	0.375636	0.268083	0.985524	0.515482	0.837156
0.0955081	0.0711522	0.509884	-0.3454	0.0941529	0.881653	0.487028	0.250403	0.395695	0.651028	0.533985	0.574745	0.54166	0.501251	0.50118	0.206117	-0.5367	0.413132	0.0744018	0.234596	0.638628	0.651028	0.533985	0.574745
0.241758	-0.0242308	0.449342	-0.0470535	0.304788	0.906069	0.267704	-0.119348	0.532636	0.547993	0.365044	0.471502	0.565317	0.994304	0.94812	0.180576	-0.419822	0.482161	-0.296119	0.19097	0.405166	0.547993	0.365044	0.471502
0.432294	-0.0830199	0.435242	-0.0923928	0.210539	0.576253	0.690824	1.02527	0.853797	0.788031	0.261783	0.636399	0.378037	-0.0165324	0.76092	0.0862684	-0.394404	0.428829	-0.201396	0.362124	0.326919	0.788031	0.261783	0.636399
0.354723	0.152787	0.338822	-0.237662	0.387892	0.456141	0.48722	0.508516	0.403782	0.691995	-0.00274173	0.744421	0.322774	0.21155	0.968277	0.353763	-0.44153	0.493866	0.0143192	0.113223	0.85569	0.691995	-0.00274173	0.744421
0.248151	0.0455915	0.917807	0.238599	0.3187	0.720946	0.436938	-0.0338713	0.590524	0.710659	0.371225	0.719918	0.450654	0.250379	0.393736	0.228014	-0.706172	0.342381	-0.269703	0.346742	0.286406	0.710659	0.371225	0.719918
0.362154	-0.175781	0.732837	0.155626	0.318705	0.464854	0.30371	0.254506	0.781752	0.784469	1.1209	0.722878	0.732593	0.0726458	0.721947	0.160869	-0.435803	0.475027	-0.0115893	0.180376	0.315587	0.784469	1.1209	0.722878
0.198167	-0.182883	0.661492	0.269502	0.306271	1.03889	0.0482148	0.443351	0.254723	0.26461	0.56506	0.652504	0.472458	0.30115	0.89431	-0.318549	-0.256504	0.322579	-0.432015	0.0737595	0.207407	0.26461	0.56506	0.652504
0.381979	0.0367298	0.161096	-0.257302	0.728022	0.373711	-0.0265556	0.577358	1.07669	0.689878	0.277704	1.10393	0.784094	0.362197	1.03914	-0.142042	-0.0995802	0.634994	-0.1632	0.365934	0.286072	0.689878	0.277704	1.10393
0.122811	0.0481764	0.979121	-0.242734	0.362535	0.352345	0.592012	0.425684	0.45474	0.766473	0.806006	0.593374	0.366913	0.648168	0.954659	-0.161986	0.0203489	-0.0561704	-0.358713	-0.0528614	0.318757	0.766473	0.806006	0.593374
-0.0196896	-0.10213	0.360076	0.16667	1.12982	0.877182	0.270509	0.141329	0.933596	0.501934	0.246526	0.619249	0.0903933	0.37819	0.62652	-0.351479	-0.0309311	0.663147	0.00256183	0.120118	1.03999	0.501934	0.246526	0.619249
-0.00171954	-0.0831903	0.956532	0.216986	0.284597	0.49492	0.359348	0.653634	0.714742	0.824041	0.529839	0.558275	0.297838	0.487722	1.16813	-0.5729	-0.00819364	0.691695	0.327561	0.0222968	0.771892	0.824041	0.529839	0.558275
-0.674169	0.386827	0.913305	0.077561	0.131472	0.657765	0.601732	0.597768	0.581755	0.491293	0.366656	0.831369	0.815521	0.301618	1.71407	0.58804	0.239225	-0.037457	0.100154	0.896249	0.704487	0.491293	0.366656	0.831369
-0.108251	-0.0183502	1.06388	0.414503	-0.0441979	1.11906	0.179483	0.288122	0.885514	0.311798	-0.110596	0.747488	0.06015	0.210097	1.29451	0.662476	0.0842286	-0.194079	0.234937	0.557857	1.11188	0.311798	-0.110596	0.747488
0.145345	0.305274	0.931096	-0.215681	0.513805	0.482273	0.564618	0.296059	1.2566	0.632988	0.764094	0.710422	0.306977	-0.0272274	0.685976	0.241627	-0.131443	-0.0860311	-0.0992982	0.127044	0.642776	0.632988	0.764094	0.710422
0.482808	0.301039	0.834461	0.229131	1.25152	1.01311	0.126942	0.32532	1.12038	0.659201	0.423424	0.641022	0.5912	0.101627	0.619495	0.0745099	-0.095849	0.346156	0.209371	0.784564	0.823346	0.659201	0.423424	0.641022
0.212956	0.588263	1.25623	0.153084	0.199098	0.681631	0.356783	0.162168	0.487736	0.892737	0.737076	1.13201	0.400905	-0.0819044	0.583825	-0.196663	0.188414	0.485021	-0.0487098	0.327548	0.679676	0.892737	0.737076	1.13201
0.458755	0.458283	0.878727	0.134781	1.14804	0.635795	0.0958089	0.32666	0.438051	0.363729	0.203084	0.671435	0.133491	0.403838	0.863984	0.564722	0.430252	0.712195	-0.0754936	1.02928	0.280339	0.363729	0.203084	0.671435
0.551309	0.456405	0.931608	0.00129099	0.565454	0.438567	0.20942	0.368427	0.744166	0.496642	0.530217	0.866302	-0.00378927	-0.263264	0.703759	0.486495	0.790865	0.581771	0.145267	-0.159303	0.270611	0.496642	0.530217	0.866302
-0.345559	0.0711802	0.863127	0.427982	0.695252	1.07687	0.978	0.228229	0.746771	0.813219	0.543263	0.685726	0.0622997	0.102995	0.554612	0.232126	0.211683	0.140998	-0.0486608	-0.00488947	1.00627	0.813219	0.543263	0.685726
0.618085	-0.0486007	0.897608	-0.222811	-0.145906	0.333755	0.583195	0.515468	0.390576	0.624376	0.589733	0.644763	1.40987	1.0479	1.59014	0.470343	1.05603	0.742189	0.0332103	1.23074	0.686719	0.624376	0.589733	0.644763
0.452106	-0.233703	0.9162	0.357595	0.714861	0.572296	0.994974	1.17706	1.11805	0.645987	0.19596	0.727546	0.259686	0.388621	0.407284	0.272097	1.33121	0.401986	0.260088	0.586911	0.400306	0.645987	0.19596	0.727546
-0.0755259	0.0430367	0.654326	0.229979	0.467241	0.574216	0.265558	0.436439	0.615935	0.425689	0.23817	0.575789	0.123438	0.440394	0.398074	0.61419	0.614038	1.70602	-0.0231993	0.156267	0.664495	0.425689	0.23817	0.575789
0.355568	0.320193	1.33858	0.211361	0.121084	0.786461	0.241217	0.166522	0.569388	0.736245	0.140877	0.906115	0.381819	0.155439	0.946912	0.410774	0.548348	0.767191	0.311345	0.240277	0.279524	0.736245	0.140877	0.906115
0.216588	0.44354	0.915394	0.669263	0.205409	0.260108	0.424412	0.604981	0.763196	0.680197	0.171475	1.02331	0.146831	0.145893	1.01547	0.482912	0.329943	0.723901	0.465495	0.226252	0.53986	0.680197	0.171475	1.02331
-0.0915011	-0.0199806	1.30611	0.670294	0.137121	0.202255	0.813928	0.261463	0.861118	0.960715	0.42048	1.16326	0.618217	0.234752	1.01261	0.254193	0.263271	0.776409	0.888674	0.142368	0.484718	0.960715	0.42048	1.16326
0.0527913	-0.0857662	0.923118	0.881874	0.170927	0.565452	0.457372	0.637301	0.826058	1.32298	0.506091	1.21827	0.425495	0.160943	0.809658	0.127429	0.577297	0.840019	0.225264	-0.138105	0.493184	1.32298	0.506091	1.21827
0.58313	0.0205563	0.61659	0.507383	0.115157	0.395557	0.428937	0.450593	1.25415	0.584324	0.630386	1.01142	0.433909	0.0637782	0.542506	-0.150177	0.354592	0.623454	0.308029	-0.0129472	0.572148	0.584324	0.630386	1.01142
0.312423	0.0962166	0.983617	-0.17175	0.0908717	0.287666	0.282362	0.486618	0.784554	1.0919	0.259033	1.261	0.414015	0.420524	0.912571	0.208045	0.435559	1.0485	0.271531	0.00719233	0.243093	1.0919	0.259033	1.261
0.350317	0.172161	0.661005	0.551579	0.336226	0.142968	0.668094	0.485535	0.574546	0.833859	0.336311	0.841445	0.574573	0.10748	0.421609	0.392215	0.198771	0.865257	0.914157	0.0894797	0.346789	0.833859	0.336311	0.841445
0.0963239	0.501	0.908831	0.446235	-0.00240032	0.267853	0.525627	0.371339	0.699767	1.19006	0.582368	1.24617	0.735522	0.0541752	0.601176	0.0441192	0.699844	0.624535	0.623685	-0.204226	0.548073	1.19006	0.582368	1.24617
-0.0629884	0.453522	0.820102	0.0650571	0.433707	0.363913	0.733872	0.126575	0.815857	0.74147	0.0639383	0.948856	0.13824	0.542562	0.777081	0.418668	0.558329	0.772701	-0.215692	-0.220848	0.425729	0.74147	0.0639383	0.948856
0.0595983	0.257606	0.696335	0.11677	0.0229995	0.45351	0.529866	0.426923	0.675618	0.820604	0.168641	1.09566	0.712614	-0.130247	0.866291	-0.0770903	0.158418	0.736017	0.300853	0.115841	0.17689	0.820604	0.168641	1.09566
0.035165	0.288429	0.891451	0.595103	0.0351327	0.54658	0.459575	0.575855	0.698026	0.990297	0.448594	1.68237	0.693687	-0.0513079	0.674534	0.562773	0.642417	0.697949	0.329013	-0.162069	0.397237	0.990297	0.448594	1.68237
0.0939022	0.504197	0.723502	0.711763	0.103932	0.495212	0.195798	-0.0111368	0.672638	1.00532	0.247719	0.656122	0.789864	0.0195761	0.309675	-0.13255	0.536196	0.62773	0.624384	0.641034	0.359725	1.00532	0.247719	0.656122
0.151913	0.264998	0.527752	0.534617	0.1931	0.309008	0.164528	0.21402	0.793712	0.949005	0.504251	1.01814	0.567504	-0.119062	0.539372	-0.277385	0.36922	0.77473	0.59315	0.26294	-0.0579114	0.949005	0.504251	1.01814
0.196148	0.220437	0.439557	0.760114	0.0564804	0.57291	0.239506	0.0564914	0.509268	0.520622	0.124976	1.25592	0.646108	0.194447	0.287613	-0.021538	0.539658	0.731071	0.212637	0.226842	0.365745	0.520622	0.124976	1.25592
0.0461565	0.373833	0.986795	0.924411	0.0935681	0.546851	-0.262194	0.0630387	0.81635	0.433679	0.0806425	1.31796	0.134421	0.217777	0.511425	0.0547903	0.209868	0.603384	0.0514623	0.410147	0.118698	0.433679	0.0806425	1.31796
0.0432549	0.729677	1.18781	0.611932	0.2454	0.437786	0.415532	0.0970421	0.53681	0.934899	0.43692	1.55038	0.250219	0.371798	0.694605	-0.101621	0.336217	0.538147	0.279377	0.0760022	0.200819	0.934899	0.43692	1.55038
-0.128829	0.285517	0.651474	0.851857	0.216047	0.497584	-0.185217	0.125393	0.753268	0.284476	0.15966	1.20244	0.728905	0.315409	0.630673	0.571344	0.846007	0.831271	0.600151	0.271121	0.308681	0.284476	0.15966	1.20244
0.223933	0.108406	1.0603	0.409674	0.39043	0.550141	0.374969	0.216478	0.546424	0.428609	-0.128805	0.86803	0.70368	0.102897	0.581873	0.325304	0.46926	0.723891	0.480255	0.0741832	0.432822	0.428609	-0.128805	0.86803
0.246061	0.441815	0.672899	0.679099	0.0409247	0.377377	0.470019	0.261223	0.654112	0.577083	0.771173	0.934185	0.644879	0.177652	0.981133	0.538309	0.228103	0.774939	0.326044	0.0806051	0.1027	0.577083	0.771173	0.934185
0.169104	0.364029	0.865472	0.215347	-0.0911966	0.709328	-0.337485	0.279373	0.483013	0.547556	0.429617	0.790357	0.541401	0.431428	0.780956	-0.251582	0.411195	0.914301	0.0112099	-0.118975	0.831538	0.547556	0.429617	0.790357
0.153184	0.521879	1.08046	0.797285	-0.0331814	0.783658	0.422175	0.435361	0.599162	0.838182	0.0898463	1.09813	0.737039	0.162578	0.778722	-0.0225137	0.123303	1.04336	0.457398	0.103825	0.0878827	0.838182	0.0898463	1.09813
0.238298	0.686882	1.01106	0.289669	0.155145	0.841873	0.237366	0.368527	0.598825	0.921858	0.89794	1.02265	0.513058	0.242419	0.58982	0.120165	0.372718	1.05503	0.182379	0.00377496	0.31138	0.921858	0.89794	1.02265
0.411885	0.115781	1.16209	0.660726	-0.110338	0.697639	0.732787	0.0657644	0.954692	0.790767	0.562088	1.13639	0.67101	0.0158729	1.18028	-0.207514	0.426608	1.23912	0.141196	-0.050354	0.313966	0.790767	0.562088	1.13639
0.0920851	0.720454	0.693977	0.334278	0.253265	0.520672	0.436187	0.0575555	0.811791	0.61305	0.267847	1.52978	0.80693	0.263719	0.903328	0.839428	0.183372	0.958549	0.767401	-0.03078	0.925295	0.61305	0.267847	1.52978
0.585868	0.371361	0.982014	0.779335	0.0604183	0.600924	0.44613	-0.0932469	0.793801	1.08786	0.801381	1.39179	0.871267	0.32327	0.538867	0.0886845	0.462153	0.884974	0.281614	-0.0851779	0.495528	1.08786	0.801381	1.39179
-0.0160966	0.0221062	1.1984	0.452728	-0.162791	0.938337	0.853523	0.0921341	0.741718	1.30957	0.692095	1.96976	0.181213	0.309313	0.690179	0.214137	0.459835	0.92997	0.723462	-0.0690985	0.617301	1.30957	0.692095	1.96976
0.0807381	1.01508	1.2888	0.595902	0.244077	0.94575	0.48148	0.101675	0.492059	0.300866	-0.0113022	0.758369	0.684721	0.511541	0.673785	0.81155	0.409931	0.620184	0.13506	0.0254019	0.546086	0.300866	-0.0113022	0.758369
-0.13952	-0.00437876	1.0482	0.634179	0.00596744	0.576817	0.464232	0.390541	0.723076	0.638836	-0.069322	0.943623	0.669971	0.434994	0.380928	0.460288	0.440678	1.2046	0.786222	-0.184244	0.720161	0.638836	-0.069322	0.943623
0.180108	0.0221852	0.961694	0.878015	0.0503994	0.890772	0.60695	0.0953438	0.881002	0.971436	0.264736	1.29406	0.1472	0.270955	0.746446	0.172872	0.682738	1.12302	0.656911	0.187981	1.08441	0.971436	0.264736	1.29406
-0.290513	0.298696	0.990238	0.678393	-0.00727372	0.762866	0.635116	0.503087	0.732633	0.534389	-0.10135	1.06772	0.464128	0.390861	0.5265	0.270897	0.509588	0.854862	0.897635	-0.107955	0.420277	0.534389	-0.10135	1.06772
0.145487	0.27023	0.735566	0.55173	-0.183895	0.971486	0.353885	0.362429	0.720245	0.885228	0.636581	0.901601	0.452384	0.466659	0.454158	0.505656	0.380532	0.909639	0.989635	0.0155107	0.645552	0.885228	0.636581	0.901601
0.204042	0.36576	1.15323	0.73692	0.0997214	1.03377	0.329337	0.0657994	0.576478	0.860565	1.50097	1.62067	0.639819	0.618962	0.527009	0.0779468	0.898399	0.776422	0.80829	0.0221695	0.782028	0.860565	1.50097	1.62067
0.0153232	0.0937818	0.431553	0.577526	-0.135918	0.672397	0.548749	0.556359	0.287451	0.697898	0.0988467	1.02307	0.615972	0.789277	0.584912	0.264537	0.503421	1.04452	0.655035	0.0974993	0.839268	0.697898	0.0988467	1.02307
-0.0663073	0.345299	0.599597	0.522163	-0.217902	0.83601	0.595823	0.0945456	0.611664	0.66649	0.351886	1.12233	0.86056	0.488377	0.415154	0.196367	0.391745	1.2383	1.18982	0.221393	0.43158	0.66649	0.351886	1.12233
-0.00684828	-0.0790037	0.602997	0.369805	-0.0292906	1.07178	0.631717	-0.0948287	0.972235	0.589247	0.450789	1.12168	0.747162	0.291571	0.768232	0.24119	0.849859	1.02485	0.937784	0.236584	0.355509	0.589247	0.450789	1.12168
-0.00295734	-0.0497094	0.413514	0.487754	-0.0229069	0.784525	0.263513	-0.310494	0.923561	1.02602	0.163732	0.866483	0.582368	0.525823	0.745886	-0.029191	0.360156	0.963177	0.446935	0.231221	0.572102	1.02602	0.163732	0.866483
0.26472	0.139449	1.04192	0.690501	-0.156551	0.380756	0.520559	0.18529	1.17211	0.961002	0.727391	1.57898	0.478176	0.638062	0.889278	0.115643	0.628755	0.954493	0.822316	0.222866	0.504066	0.961002	0.727391	1.57898
0.028454	0.386957	0.996469	0.704822	-0.166378	0.955253	0.378312	0.238713	1.05643	1.42139	1.04549	1.18888	0.398959	0.402491	0.424051	0.178456	0.37556	0.805709	0.337107	0.08752	0.503766	1.42139	1.04549	1.18888
0.132354	0.0499853	0.815255	0.931991	-0.349108	0.665565	0.0855116	-0.341268	0.774765	0.623761	-0.107513	1.08355	0.994809	0.405606	1.10626	0.438684	0.685266	1.01173	0.800931	0.463472	0.506711	0.623761	-0.107513	1.08355
0.246723	0.0539429	0.248507	0.920053	-0.153408	0.841038	-0.0716746	0.0854717	0.996056	0.875813	-0.333153	1.11598	0.864747	0.476974	0.644065	0.186576	0.297843	0.478214	0.75481	0.135965	0.459953	0.875813	-0.333153	1.11598
-0.055907	0.473943	0.828838	0.723662	-0.0606813	1.18475	0.585049	0.0228185	0.527458	1.01423	0.596312	1.1145	0.521345	0.381098	0.224208	0.322253	0.356532	0.486213	0.870955	0.343561	0.592017	1.01423	0.596312	1.1145
-0.191787	0.0665222	0.416749	0.34253	0.104407	0.293178	0.280255	0.161518	1.0923	0.782894	0.61482	1.01844	0.423808	0.344749	0.384598	0.304954	0.720206	0.8072	0.265586	0.302904	0.405481	0.782894	0.61482	1.01844
0.317525	0.525979	0.914197	0.86825	-0.0600834	0.880903	0.200798	0.0448692	0.587516	0.577738	0.0363367	0.986227	0.606076	0.308807	0.628529	0.341615	0.643393	1.03647	0.30842	0.37674	0.323915	0.577738	0.0363367	0.986227
-0.17245	0.718553	0.866468	0.890352	0.252255	0.835519	0.435175	0.259461	0.842306	0.654689	-0.208112	1.10866	0.808009	-0.120341	0.243913	-0.184772	-0.260989	0.413107	0.201502	0.432328	0.508983	0.654689	-0.208112	1.10866
-0.214907	0.444594	1.13788	0.896082	-0.128658	0.537705	-0.273173	-0.137603	0.738548	0.404409	0.518115	0.915175	0.363906	0.264745	0.242771	-0.0418175	-0.019061	0.089949	0.745748	0.657698	0.723121	0.404409	0.518115	0.915175
0.329446	0.693148	0.827394	1.05954	0.263101	1.70478	0.610232	-0.08251	0.844046	1.26749	0.777306	1.66034	0.578353	0.273701	0.172751	0.0639848	-0.0840387	0.518096	0.345324	0.527754	0.569684	1.26749	0.777306	1.66034
0.528669	0.430359	1.11029	-0.0588856	0.0354984	0.292367	0.346998	0.284735	0.494858	0.629621	0.74015	1.49738	0.422482	0.431494	0.626106	0.18425	0.177286	1.06482	0.0219973	0.0719345	0.307345	0.629621	0.74015	1.49738
0.173389	0.128846	1.03481	0.784188	0.632213	0.934546	0.388375	0.106221	1.02582	0.683272	0.685582	1.13804	0.337624	0.349306	0.517703	0.392365	0.143609	1.10831	0.342919	0.247443	0.553236	0.683272	0.685582	1.13804
0.0174945	0.659316	0.867153	1.09794	0.207176	1.44208	-0.11801	0.0642178	0.871979	0.840503	-0.200984	1.04816	0.281971	0.238018	0.272849	-0.0912503	0.0257739	0.473573	0.942575	0.525084	0.10119	0.840503	-0.200984	1.04816
0.13301	0.329287	1.16668	1.38195	1.14781	1.37544	0.179956	-0.0262712	0.922936	0.870733	1.3504	0.937037	-0.168463	0.0291878	0.481297	0.0673499	-0.117583	0.240816	0.299882	-0.265514	0.0947733	0.870733	1.3504	0.937037
-0.163737	0.398727	0.942949	0.519142	0.365166	0.462075	1.05404	0.0408887	0.230066	0.83948	0.476008	1.0493	0.45051	0.361894	0.646105	-0.391294	0.152189	0.746292	-0.125625	0.225874	0.2992	0.83948	0.476008	1.0493
0.575517	0.58482	0.91109	1.00269	0.36425	0.894082	0.223138	0.065564	0.919365	0.53121	0.118526	0.96598	0.536428	0.559204	0.451644	-0.642484	-0.486797	0.63601	0.604271	0.249273	0.385323	0.53121	0.118526	0.96598
0.518654	0.715105	0.723615	0.890025	0.158817	1.09269	0.723534	-0.187912	0.819488	1.06674	0.132749	1.23146	0.96841	0.61611	1.27784	-0.164058	-0.175058	0.822328	0.180883	0.232325	0.128737	1.06674	0.132749	1.23146
-0.00603896	0.552279	0.70831	0.686941	0.571975	0.406771	0.418597	0.276182	0.492012	1.02048	-0.0714975	1.11416	0.901945	0.814298	0.91612	-0.025481	0.0605162	0.535094	0.208679	0.0778175	0.429821	1.02048	-0.0714975	1.11416
0.65549	0.0753507	1.14421	0.0722934	0.20968	0.598764	0.809309	-0.165404	0.733482	1.02466	0.543577	0.922682	0.309935	0.346847	0.435753	-0.399514	-0.40025	0.58693	-0.131258	0.234122	0.536235	1.02466	0.543577	0.922682
0.11565	0.368849	1.41735	0.431106	0.309695	1.11144	0.291879	0.434553	0.776301	0.374702	0.0679456	0.710725	0.0696445	0.130722	0.595234	0.567647	0.107829	0.291145	0.0660678	-0.286574	0.571907	0.374702	0.0679456	0.710725
-0.0854272	0.233818	1.15211	0.94819	0.357	0.685959	0.669973	0.880074	0.79318	0.467839	0.359318	0.77618	0.490984	0.0854436	1.27086	0.443213	0.0759263	0.500884	-0.0461764	0.162643	0.289867	0.467839	0.359318	0.77618
0.20846	0.113153	1.12662	0.771263	0.574084	0.396683	0.344647	0.440701	1.11282	0.638551	0.515635	1.05005	0.535784	-0.263031	1.15206	0.489533	0.121695	0.576767	-0.343335	-0.0993605	0.0285389	0.638551	0.515635	1.05005
-0.0207623	0.130118	0.746776	1.16465	0.360307	0.483152	0.233714	0.975336	0.656761	1.02058	0.762318	1.05952	0.245872	-0.0245995	1.59761	0.679465	0.324138	0.455699	0.416303	0.449305	0.644742	1.02058	0.762318	1.05952
0.236388	0.317408	0.696159	0.604612	0.110889	0.826243	0.179486	0.646367	0.997214	0.354313	0.189836	0.873796	0.203626	0.00562999	1.53259	0.368007	0.0982343	0.377629	0.459032	0.117349	0.51565	0.354313	0.189836	0.873796
0.464946	0.116595	1.23275	-0.28305	0.0268265	0.675987	-0.00246236	0.534185	0.575031	0.76501	0.377251	0.998368	0.450687	0.384405	1.35269	0.600185	-0.00793471	0.536316	0.316035	0.487385	0.528991	0.76501	0.377251	0.998368
-0.186448	0.536547	0.666256	0.59502	0.509946	0.566504	0.373538	0.799423	0.884349	0.519743	0.36732	0.601308	0.570957	0.0193626	0.886421	0.573687	-0.0715914	0.48479	0.0616881	-0.165926	0.571808	0.519743	0.36732	0.601308
0.163009	0.459275	1.18612	0.716392	0.0930417	0.394607	0.168204	0.507492	0.800067	0.898432	0.507461	1.08678	0.268509	-0.0120555	1.00158	0.543312	0.248101	0.265262	0.281481	0.292113	0.517008	0.898432	0.507461	1.08678
0.198225	0.327252	0.862185	0.33641	0.570098	0.788304	0.168037	0.426854	1.06062	0.426211	0.104868	0.914891	0.276212	0.174854	0.575977	0.900332	0.573644	0.960971	0.764805	0.362867	0.501732	0.426211	0.104868	0.914891
0.0541527	0.337467	0.825952	0.0428348	-0.117866	0.55409	0.480449	0.612392	0.503121	0.600852	0.505802	1.05046	-0.00691996	-0.16355	0.691527	0.473776	0.263661	0.275714	0.502137	0.207234	0.540464	0.600852	0.505802	1.05046
0.234378	0.416207	0.985115	0.802572	-0.0824304	0.941943	0.85759	0.699498	0.788328	0.798367	0.854277	1.77329	0.257271	0.265856	0.824282	0.590459	0.350402	0.152344	0.236258	0.254716	0.424933	0.798367	0.854277	1.77329
0.549455	0.293528	1.04967	0.491211	0.209598	0.446804	0.620153	-0.0431172	0.559784	1.19229	0.177629	0.515458	0.187518	0.149644	0.916494	0.172048	0.177563	0.318848	0.183659	-0.0335998	0.372142	1.19229	0.177629	0.515458
0.232175	0.292064	0.5677	0.622367	0.658446	0.40185	0.010189	0.419249	0.877499	0.600224	0.628867	0.827097	0.274325	-0.0663326	0.477464	-0.0454499	0.347636	0.283841	0.185665	0.302813	0.539189	0.600224	0.628867	0.827097
0.230267	-0.179406	0.286664	0.778279	0.0732622	0.508605	0.130735	0.345935	0.824516	0.470618	0.440028	1.24802	0.375902	0.301611	0.993623	0.0500462	0.360381	0.233787	0.618758	0.0393967	0.563245	0.470618	0.440028	1.24802
0.945952	0.231052	1.41291	1.18115	0.00511322	0.653489	-0.292226	0.284323	0.823315	0.435085	-0.137024	1.10935	0.602819	0.356912	0.745773	0.370679	0.262274	0.3261	0.481526	0.897078	0.569627	0.435085	-0.137024	1.10935
0.285991	0.0068622	1.11082	0.641291	0.198556	0.623354	0.305493	0.296725	0.929113	0.662662	1.07784	1.53411	0.58095	0.428913	0.743085	0.0554319	0.347938	0.583438	0.148316	0.479715	0.450777	0.662662	1.07784	1.53411
0.284513	-0.326986	0.530477	0.770286	0.289979	0.622255	0.0907167	0.19217	0.756729	0.119215	0.330717	1.16999	0.611073	0.250346	0.83716	0.880505	0.859869	0.565591	0.225875	0.0450237	0.360715	0.119215	0.330717	1.16999
0.653105	-0.159605	1.0094	0.374791	0.49194	0.409502	0.189663	0.385974	0.845035	0.303884	-0.222705	0.974906	0.427495	0.12929	0.854192	0.684069	0.401412	0.502364	-0.444424	0.31089	0.656149	0.303884	-0.222705	0.974906
0.375402	-0.145983	0.735546	0.773519	0.678512	0.463369	0.262386	0.583367	0.811488	0.407321	0.76183	0.789866	0.512578	0.718273	0.753053	0.807301	0.552031	0.277438	0.133408	0.420041	0.686094	0.407321	0.76183	0.789866
0.355704	0.311383	0.942001	0.217603	0.282631	0.855894	-0.202616	0.231975	0.294238	0.415695	0.287968	0.822919	0.607977	0.31767	1.05126	0.0335029	0.119836	0.413971	0.0694407	0.361441	0.382232	0.415695	0.287968	0.822919
1.01778	0.275814	1.05259	0.728227	-0.0777659	1.03931	0.10906	0.730747	0.670888	0.69974	-0.207127	1.08974	0.612158	0.280187	1.3584	0.159205	-0.0633804	0.428886	0.3326	0.104256	0.752004	0.69974	-0.207127	1.08974
0.177214	0.119784	1.84766	0.433944	-0.135427	0.924588	0.133272	0.661573	0.995655	0.568114	0.780839	0.895771	0.775885	0.782896	1.13736	0.132168	0.238319	0.526388	-0.0989823	0.134754	0.479673	0.568114	0.780839	0.895771
0.418737	0.5863	1.93598	0.464602	0.24813	0.87747	0.653708	0.30249	1.13831	0.716806	0.919858	1.17365	0.172072	0.312109	0.599501	0.214594	0.0310011	0.481078	0.461536	0.357045	0.743864	0.716806	0.919858	1.17365
0.647394	0.908067	1.0717	0.362375	0.316784	0.451642	0.145489	0.225161	0.781166	0.445968	0.0326402	1.22532	0.529859	0.517632	1.11229	0.435206	0.318074	0.689463	0.0897474	0.0624856	0.343971	0.445968	0.0326402	1.22532
0.216097	0.466573	0.998156	0.663332	0.0621695	0.413927	0.324126	0.08049	0.687157	0.662751	1.11329	1.27905	0.420188	0.36226	0.992108	0.409091	0.301769	0.449711	0.312888	0.338611	0.58758	0.662751	1.11329	1.27905
0.541323	-0.0197728	1.23333	0.504522	-0.0668246	1.0202	0.584868	0.427481	0.622166	0.712078	1.12063	1.46835	0.617921	0.221444	1.15032	-0.0368322	0.0490411	0.598552	0.162883	0.0556721	0.285872	0.712078	1.12063	1.46835
0.430224	0.369748	1.37056	0.733267	0.120494	1.27629	0.152866	0.422782	0.689208	0.118107	0.365194	0.720516	0.529443	0.693886	0.906308	0.739429	-0.0251656	0.387422	0.608725	0.539796	0.42205	0.118107	0.365194	0.720516
0.225833	-0.128911	1.66641	0.709143	0.0912851	0.536484	0.468861	0.498174	0.726842	0.45218	0.149888	0.901573	0.116094	0.657661	0.714892	0.732052	0.338589	0.692634	0.0659233	0.0671407	0.804141	0.45218	0.149888	0.901573
0.506329	-0.00625988	1.1014	1.08019	0.261144	0.837872	0.0811268	0.440836	1.25508	0.926941	-0.063885	1.4961	0.531016	0.388207	1.23364	0.131345	0.21314	0.373119	0.253456	0.711083	0.362193	0.926941	-0.063885	1.4961
0.304145	0.373298	1.48606	0.651543	0.0739302	0.608957	0.528491	0.588503	0.72999	0.307903	0.175282	1.07883	0.17739	0.361914	0.738607	0.723083	0.166532	0.355683	-0.0247342	-0.101482	0.520575	0.307903	0.175282	1.07883
-0.178583	0.185235	1.33985	0.555956	0.0137814	1.14075	-0.109688	0.595545	0.76763	0.888949	0.739984	0.825268	0.126394	0.086414	0.640184	0.792888	-0.167923	0.437129	0.284528	0.234558	0.549536	0.888949	0.739984	0.825268
0.459948	0.0038017	1.32034	0.867478	0.201391	1.23845	-0.039802	0.37909	0.568301	1.19886	1.36312	1.35481	0.65158	0.0153762	0.895597	0.543081	0.0842938	0.348233	-0.128669	0.193231	0.125302	1.19886	1.36312	1.35481
-0.0214049	0.0123863	0.602536	0.605509	-0.0597194	1.04236	0.373933	1.00591	0.547769	0.887015	0.0063364	1.09648	0.299593	0.278114	0.532089	0.169973	0.261863	0.491329	0.0820179	-0.0374876	0.438104	0.887015	0.0063364	1.09648
0.083452	0.14102	0.405863	0.668876	0.020135	0.891449	0.47113	0.0691459	0.736885	0.865018	-0.0831824	1.12794	0.599432	0.386516	0.975879	0.665054	0.405106	0.42709	-0.158547	0.0203918	0.143712	0.865018	-0.0831824	1.12794
0.205607	-0.0495821	0.643138	0.519378	0.229372	0.928709	0.133978	0.0227566	0.915614	0.693476	1.08167	1.32629	0.224459	0.590779	1.08848	0.479133	0.197694	0.462514	0.0347598	0.0194418	0.298638	0.693476	1.08167	1.32629
-0.256733	0.177657	0.330239	0.42179	0.16507	0.801967	-0.0482134	-0.255471	0.630451	0.801707	-0.176888	0.734663	0.621429	0.216974	1.14394	0.380871	0.585538	0.267673	0.0566788	0.00206356	0.563005	0.801707	-0.176888	0.734663
0.28479	0.189345	1.07296	0.730327	0.0395343	0.606847	0.100798	0.195889	0.795092	1.73202	1.86135	2.26565	0.177917	0.176866	0.430308	0.594939	0.356492	0.320916	0.0478134	0.480787	-0.115943	1.73202	1.86135	2.26565
0.422808	0.447751	0.69506	0.769595	-0.0456948	1.04199	0.0183004	0.222969	0.9206	1.1051	0.855129	1.43042	1.06372	0.411563	0.991665	0.710501	0.640404	0.339861	0.346443	-0.0673356	0.365345	1.1051	0.855129	1.43042
-0.212216	0.398377	0.779289	1.02033	-0.15594	0.956293	-0.0356759	-0.256665	0.431368	0.421371	0.0796447	1.33872	0.300374	0.70369	1.07051	0.982431	0.05584	0.705052	-0.277898	-0.0233122	0.146605	0.421371	0.0796447	1.33872
-0.092333	0.336942	0.156701	0.609628	-0.0213962	0.769581	0.127239	0.0938854	1.04947	0.732928	0.00630149	1.04795	0.609412	0.0873226	0.976711	0.671837	0.250811	0.509554	0.160136	0.155118	0.397924	0.732928	0.00630149	1.04795
0.0587739	0.541417	1.01876	0.592139	-0.0982543	0.892814	0.453172	0.384685	0.55132	0.940965	0.368645	0.88061	0.648278	0.347048	0.714492	0.0594636	0.00547145	0.126902	-0.014978	0.018036	0.137908	0.940965	0.368645	0.88061
-0.241596	0.172437	0.500347	0.625703	0.343698	0.620878	0.122482	0.31208	1.03389	0.890124	0.381406	0.799612	0.671819	0.405201	0.741727	0.530825	0.389131	0.200612	0.306344	0.0493701	0.864949	0.890124	0.381406	0.799612
-0.124988	0.153909	0.810092	1.00687	-0.00063639	0.885817	0.291401	0.282696	0.880725	0.460726	0.410552	1.3818	0.557406	0.119577	1.47045	0.316594	0.311956	0.317531	0.127292	0.221873	0.572816	0.460726	0.410552	1.3818
-0.529535	0.463027	0.885684	1.27804	0.56406	1.32288	0.426872	0.271564	0.758602	0.687181	0.193289	1.5205	0.692171	0.463024	1.22522	0.101488	-0.15521	0.562979	0.61482	0.768412	0.686841	0.687181	0.193289	1.5205
0.0556141	0.381089	1.96323	1.28446	-0.00395538	0.867729	-0.153653	0.146569	0.796323	0.578616	0.22676	0.828428	-0.0484149	0.445989	1.02419	0.310417	0.0487211	0.65724	0.137138	0.459135	0.407029	0.578616	0.22676	0.828428
0.437463	0.219126	0.857428	0.776096	0.105149	0.819959	0.357097	0.13548	1.11525	1.05101	1.0334	1.65535	0.145815	0.641314	0.700634	0.352524	0.107244	0.609257	0.167503	0.698268	0.328589	1.05101	1.0334	1.65535
0.685805	0.405501	1.13191	0.219966	0.300702	0.684099	0.111293	0.449948	0.88673	1.02559	1.2895	1.30736	0.434276	0.40281	0.895829	0.418413	0.140141	0.509743	0.370745	0.559075	0.629427	1.02559	1.2895	1.30736
0.622739	0.566836	1.11689	1.24427	0.714285	1.35995	0.748807	0.297922	0.849098	0.966755	0.329628	0.951493	0.408327	0.573771	0.901721	-0.0152966	0.0598241	0.479478	0.53524	0.487178	1.0766	0.966755	0.329628	0.951493
0.424468	0.642991	0.797289	1.00289	0.28091	1.30761	0.141811	0.322442	0.87097	0.691227	-0.347736	1.39182	0.213971	0.73859	0.99569	0.101298	-0.0133356	0.531654	-0.104991	0.869089	0.320714	0.691227	-0.347736	1.39182
0.603309	0.751354	1.71323	1.16351	0.97076	1.01397	-0.0962609	0.25886	0.88475	0.753086	0.679265	1.29918	0.187561	0.245285	0.707178	0.344294	0.0470619	0.757509	-0.111546	0.0306618	0.158348	0.753086	0.679265	1.29918
0.155543	0.212105	0.810945	0.775028	0.456007	0.658062	0.666612	0.134544	0.378956	1.23857	1.22484	1.36068	0.256374	0.476362	0.553768	-0.379196	0.239473	0.477189	0.258681	0.264309	0.70291	1.23857	1.22484	1.36068
0.774635	0.309923	0.752668	0.692726	0.0259734	0.605827	0.329555	0.306648	0.815883	0.379091	0.319442	1.12079	1.05895	0.299797	1.32338	-0.605817	0.0108341	0.197522	0.0800363	0.723555	0.794624	0.379091	0.319442	1.12079
0.246332	0.743552	1.05403	0.866289	0.341171	1.16623	0.560006	-0.130594	0.94103	1.10362	-0.267403	1.4938	0.187294	0.985848	0.645745	-0.29424	0.27236	0.14117	0.297641	0.412768	1.32127	1.10362	-0.267403	1.4938
0.104896	0.171711	0.656666	0.657877	0.417365	0.316542	0.269197	0.255659	0.587198	0.627093	0.279998	1.15264	0.203038	0.330999	0.643641	0.234337	0.250359	0.0974441	0.174526	0.52612	0.414721	0.627093	0.279998	1.15264
0.598994	0.201896	1.12758	0.117392	0.473308	0.807576	0.506176	-0.100799	1.0149	0.770361	0.480952	0.82311	0.751907	0.2942	1.35627	-0.155989	0.131037	0.0800898	0.538708	0.763361	0.476186	0.770361	0.480952	0.82311
0.28956	0.453801	1.15664	1.23251	0.988919	1.02939	0.872016	1.12427	1.17713	1.31034	1.03372	1.47173	0.258927	0.514367	0.655608	0.951879	0.472545	0.657481	-0.223431	0.433554	0.206399	1.31034	1.03372	1.47173
-0.261386	0.374655	1.32987	0.0843437	0.335446	0.54895	0.312587	0.370001	0.56899	0.845873	0.132317	0.616882	0.533315	0.198211	0.742404	0.142674	0.140083	0.595362	0.302212	0.070331	0.0101023	0.845873	0.132317	0.616882
-0.168574	0.312117	1.08615	0.564139	0.353733	0.128399	0.314748	0.686423	0.62933	0.581989	0.112858	0.712794	0.637026	0.300231	1.34255	0.572397	0.346356	1.67838	0.204123	0.299274	0.19381	0.581989	0.112858	0.712794
0.104684	0.030702	0.882467	0.5049	0.255277	0.10185	0.226402	0.212186	0.838078	0.585106	0.061726	0.865106	0.880041	0.375505	1.48254	0.0613422	0.358888	1.13754	0.327802	0.817576	0.293144	0.585106	0.061726	0.865106
-0.160305	0.0140413	0.771205	0.728134	0.126615	0.276284	0.429965	0.933258	0.910401	0.77203	0.143165	0.986053	0.646458	0.482683	1.19338	0.135753	0.0531132	0.9496	0.243263	0.306121	0.325876	0.77203	0.143165	0.986053
0.151917	-0.03689	0.553216	0.345705	0.223382	0.376475	0.0989444	0.44162	0.765311	0.139857	-0.467964	0.703881	0.675076	0.334037	1.1124	0.0961439	-0.00174713	0.927665	0.445714	0.286802	0.200193	0.139857	-0.467964	0.703881
0.0868145	0.314317	1.21419	-0.385496	0.345849	0.460575	-0.0397366	0.62409	0.64325	0.742504	0.388042	1.02799	0.571088	0.20941	1.30491	0.17399	0.352851	1.12533	0.356406	0.496473	0.140693	0.742504	0.388042	1.02799
0.0541249	0.28018	0.713547	0.534661	0.5881	0.0926822	0.24463	0.525673	0.52636	0.700123	0.232268	0.622045	0.651821	0.251774	1.08785	0.295722	0.754299	1.09845	0.673065	0.380306	0.338343	0.700123	0.232268	0.622045
0.201973	0.34879	1.02977	0.313213	0.124931	0.186208	0.22352	0.426038	0.501897	0.720978	0.118192	0.970578	0.670229	0.242629	1.07408	0.182497	0.0485891	0.768548	0.272043	0.351687	0.382074	0.720978	0.118192	0.970578
0.0867903	0.195359	0.831518	-0.0287699	0.448558	0.311378	0.211452	0.173057	0.649382	0.693749	0.455155	1.08925	0.911287	0.374763	0.999158	0.346199	0.0257606	0.746722	0.10858	0.0486622	0.274223	0.693749	0.455155	1.08925
0.0410533	0.166874	0.621186	-0.038903	0.33009	0.58851	0.308092	0.502534	0.346613	0.769896	0.329294	1.32747	0.407443	0.603737	0.793823	0.156736	0.0712053	0.400048	0.401423	0.11304	0.0767052	0.769896	0.329294	1.32747
-0.0751322	0.209164	1.07234	0.538602	0.208399	0.819205	0.55854	0.705002	0.706151	0.87918	0.183633	1.71284	0.342823	0.242498	0.96506	0.169636	0.00840341	0.54963	0.291372	0.104656	0.34202	0.87918	0.183633	1.71284
0.206191	0.345318	1.1944	0.605979	0.382251	0.405706	0.666622	-0.0512096	0.172627	0.730795	0.34656	0.639912	0.792507	0.322748	0.801085	-0.00936701	0.0326513	0.56715	0.275828	0.516689	0.531086	0.730795	0.34656	0.639912
0.62723	-0.0205375	0.452579	0.513005	0.248918	0.24231	0.190459	0.16851	0.350867	0.863114	-0.180527	0.803506	0.288324	-0.0622189	0.627487	-0.482471	0.39074	0.560115	0.462711	0.473069	0.0865203	0.863114	-0.180527	0.803506
0.570287	-0.0500507	0.358332	0.598849	0.177949	0.521959	0.100293	0.0683292	0.803524	0.196634	0.300845	1.32895	0.200034	0.803119	0.622916	-0.257505	-0.0705673	0.262034	0.286558	0.181068	0.329415	0.196634	0.300845	1.32895
0.930075	0.513098	1.23696	0.688174	0.347156	0.508005	-0.0604476	0.0351459	0.428566	0.490503	0.248674	1.21919	0.4298	0.433825	0.685313	-0.0876086	0.191158	1.03768	0.191189	0.399901	0.172955	0.490503	0.248674	1.21919
0.226694	0.489411	1.06089	0.420574	0.552908	0.636876	0.200763	0.251671	0.600918	0.687056	0.0814054	1.45494	0.508228	0.448168	1.03609	-0.108052	-0.155153	0.868582	0.269713	0.211777	0.254534	0.687056	0.0814054	1.45494
0.198431	0.040712	0.397802	0.506619	0.552923	0.603915	0.266521	0.136334	0.479721	0.264321	0.333313	1.02305	0.579016	0.0523748	1.22261	0.446851	-0.143595	1.23742	0.29992	0.584963	0.470093	0.264321	0.333313	1.02305
0.880493	0.13326	0.937235	0.280861	0.597848	0.736063	0.299867	0.37942	0.912575	0.322325	0.603298	0.871562	0.695922	0.127587	1.21705	0.399907	-0.122836	0.891543	0.0922287	0.472404	0.332059	0.322325	0.603298	0.871562
0.604422	0.300148	0.721747	0.905474	0.0688301	0.469597	0.182255	0.288274	0.327092	0.534065	-0.100088	0.705873	0.712689	0.366433	0.990875	0.48005	-0.20418	0.974782	0.260842	0.674168	0.241236	0.534065	-0.100088	0.705873
0.465059	0.342154	0.684232	0.212089	0.0360339	0.659879	-0.0890905	0.390726	0.166487	0.372707	-0.717804	0.747309	0.630929	0.181808	1.28292	-0.0807716	-0.120862	0.714732	0.125054	0.320676	0.737255	0.372707	-0.717804	0.747309
0.622737	0.547297	0.931659	0.730265	0.0314099	0.864786	0.11921	0.619758	0.742922	0.676687	0.226713	1.23355	0.684386	0.225528	1.52827	0.0472425	0.0699948	1.00823	0.412135	0.238443	0.139182	0.676687	0.226713	1.23355
0.591724	0.348079	1.41139	0.332923	0.236393	0.843455	-0.0256506	0.270822	0.723866	0.946653	-0.0756007	0.859848	0.425445	0.373345	1.07442	-0.187025	0.173349	0.959437	0.140096	0.265465	0.461117	0.946653	-0.0756007	0.859848
0.490627	0.152439	1.42723	0.503921	-0.104803	0.820485	0.458878	0.0741151	0.44313	0.724873	0.137014	1.16553	0.528531	0.558628	1.0366	0.0174105	0.354896	0.995846	0.316977	0.252577	0.17151	0.724873	0.137014	1.16553
0.866067	0.748456	1.2377	0.339707	0.500601	0.72164	0.220125	0.0363071	0.335358	0.56749	0.145559	1.41136	0.406934	0.631887	1.24527	0.225555	0.0786574	0.602694	0.819405	0.593597	0.534023	0.56749	0.145559	1.41136
0.277181	0.514597	0.727364	0.799184	0.274464	0.659284	0.244855	-0.122384	0.463477	0.878718	-0.218515	1.14432	0.840813	0.670315	0.86713	0.126012	0.401559	0.777252	0.165495	0.352254	0.856744	0.878718	-0.218515	1.14432
0.447959	0.0611856	0.932835	0.4413	-0.209718	1.16628	0.713126	0.140387	0.232933	1.30401	-0.0766786	1.2711	0.659102	0.131384	0.784439	-0.15497	0.145742	1.21954	0.680958	0.292893	0.463948	1.30401	-0.0766786	1.2711
0.774235	0.665515	1.16077	0.593322	0.546121	0.93765	0.124032	0.229515	0.822344	0.0985678	0.445977	0.627481	0.402079	-0.079939	1.26021	0.351295	0.269295	0.107774	-0.145515	0.668707	0.762414	0.0985678	0.445977	0.627481
0.236327	0.0780488	1.06888	0.538564	-0.0294388	0.785758	0.487434	0.586294	0.275151	0.339479	0.397915	0.817306	0.532916	0.553624	0.463488	0.361277	-0.0242927	0.60748	0.451091	0.407104	0.609358	0.339479	0.397915	0.817306
0.46037	0.0580778	0.911675	0.727884	0.222839	0.681881	0.13485	0.120654	0.79997	0.725766	-0.0646527	1.559	0.630996	0.234068	0.9069	-0.100159	0.352715	0.693191	0.530787	0.358411	0.589496	0.725766	-0.0646527	1.559
-0.22225	0.598353	1.49718	0.415773	0.214298	0.976197	0.443896	0.582462	0.266353	0.193164	0.413803	1.37582	0.515137	0.606788	1.18995	0.399164	0.126501	0.705907	0.412515	0.412252	0.500284	0.193164	0.413803	1.37582
-0.160016	0.394776	1.29539	0.621208	-0.0207142	1.29715	0.0419733	0.384911	0.502753	0.674775	-0.18089	0.898987	0.641161	0.22766	0.486637	0.393522	-0.0669066	0.47262	0.962657	1.21539	0.643583	0.674775	-0.18089	0.898987
0.106019	0.353646	1.26553	0.78881	0.281458	0.924718	-0.0115124	0.168104	0.31597	0.329452	-0.193833	1.23283	0.674133	0.332583	0.713558	0.790096	0.37834	0.366973	0.476098	0.571353	0.695151	0.329452	-0.193833	1.23283
-0.157396	0.135947	0.660327	0.630396	0.199617	0.882334	0.420534	0.630939	0.480281	0.345739	0.347148	1.36479	0.564559	0.391863	0.562289	-0.130556	-0.291361	1.19616	0.431896	0.55398	0.401595	0.345739	0.347148	1.36479
-0.369922	0.362621	0.257853	0.543672	-0.147035	0.935875	0.284834	0.0600672	0.410098	0.250528	0.0590627	1.38013	0.390679	-0.147784	0.91167	0.230141	-0.0709357	0.675341	0.626601	0.528365	0.496492	0.250528	0.0590627	1.38013
0.2869	-0.0384582	0.575675	0.543856	0.071748	1.27432	0.142407	0.0542862	0.708318	0.445914	0.0926733	1.28281	0.392579	0.395413	1.6501	0.337869	0.11121	1.44516	0.999406	0.926724	0.348347	0.445914	0.0926733	1.28281
-0.0471923	0.0988869	0.207167	0.593433	0.194643	0.802521	0.0246013	-0.113373	0.47224	0.667362	0.0119815	0.747786	1.09816	0.286729	1.03522	-0.0169086	-0.20271	0.513425	0.423643	0.457643	0.364223	0.667362	0.0119815	0.747786
0.0376387	0.138465	0.998255	0.596117	-0.0414404	0.558771	0.0966472	0.238288	0.54749	0.471808	-0.0694825	1.90586	0.553916	0.411383	0.690822	0.238799	0.0789481	0.71969	0.558588	0.490485	0.380391	0.471808	-0.0694825	1.90586
0.00219522	0.340053	0.633259	0.644099	0.0562741	0.903831	0.0550656	0.330292	0.701924	1.04062	-0.237551	1.33161	0.612936	0.160565	0.748641	0.287575	-0.169757	0.555011	0.543678	0.56503	0.334564	1.04062	-0.237551	1.33161
-0.180112	0.0583243	0.595528	0.925911	-0.267021	0.849371	-0.110313	-0.428227	0.649255	0.605645	0.165692	1.82617	0.423895	0.348587	1.11783	0.612165	0.69936	1.46475	0.705777	0.86869	0.299578	0.605645	0.165692	1.82617
0.193897	-0.110556	0.128222	0.719685	0.0584398	0.904697	0.219607	0.196914	1.09751	0.463369	0.333486	0.857523	0.708699	0.307201	0.586602	0.141716	-0.331584	0.234943	0.649609	0.83425	0.301416	0.463369	0.333486	0.857523
-0.0553481	0.420334	1.20659	0.552053	0.26611	1.0422	0.23019	0.210241	0.856883	0.844773	-0.158523	0.844655	0.69903	-0.178381	0.466174	0.0895213	0.715375	0.58459	0.621357	0.694783	0.356349	0.844773	-0.158523	0.844655
-0.204135	-0.282859	0.403226	0.154983	0.254863	0.546525	-0.00622011	0.385427	0.894246	0.592177	-0.209267	0.90281	0.969705	0.341093	0.703332	0.609812	-0.305702	0.206362	0.551988	0.52262	0.25371	0.592177	-0.209267	0.90281
-0.104309	-0.0240217	0.806309	0.972631	0.011112	0.742605	0.0887394	0.203159	0.51131	0.529291	0.356508	1.53832	0.883902	0.137851	1.11498	0.0861764	0.0787285	0.171321	0.400403	0.2685	0.254219	0.529291	0.356508	1.53832
0.0307069	0.890115	0.693765	0.726949	0.089608	0.790527	0.289092	0.282068	0.67446	0.402716	0.578964	1.34075	0.466149	-0.0510871	0.714848	0.11403	0.20898	0.705887	0.457502	0.655718	0.571764	0.402716	0.578964	1.34075
0.325797	0.416319	1.47447	0.82668	-0.0185214	0.818019	-0.22059	0.0108935	0.656888	0.150352	-0.289472	0.80714	0.121294	0.12772	0.61819	0.539465	0.256917	0.283954	0.821588	0.384466	0.819677	0.150352	-0.289472	0.80714
0.207987	0.35801	0.743993	0.941839	0.566387	1.60823	0.301001	0.0772059	1.01822	1.25564	-0.413667	1.61711	0.253078	0.378386	0.396036	1.09605	0.0529268	0.435215	0.48059	0.387819	0.541664	1.25564	-0.413667	1.61711
0.995789	0.305626	0.707353	-0.134738	0.158226	0.586186	0.11194	0.337181	0.539814	0.320112	-0.371832	1.42502	0.0869144	0.481102	0.68087	0.304857	0.443701	0.616649	0.471818	0.59066	0.425156	0.320112	-0.371832	1.42502
1.12131	0.34071	1.04041	0.874694	0.658763	1.08755	0.632204	0.317029	0.718988	0.237321	-0.0148207	0.76807	0.0460169	0.276306	0.677474	-0.115567	-0.334842	0.729723	0.756811	0.0453786	0.492564	0.237321	-0.0148207	0.76807
0.25095	0.838946	0.76318	0.731765	0.336746	1.24177	-0.0361533	0.178615	0.655252	1.1065	0.46492	1.69805	0.135658	0.260169	0.560845	0.645754	0.310856	0.226049	0.546553	0.674733	0.303154	1.1065	0.46492	1.69805
0.46276	0.813479	1.23117	1.20334	1.0547	1.18368	-0.155223	-0.0367819	0.640901	0.759135	-0.36658	1.04753	-0.219117	-0.0217691	0.764547	0.539835	0.36631	0.071995	0.436323	-0.0894994	0.203975	0.759135	-0.36658	1.04753
-0.0361233	0.689028	0.627898	0.245137	0.484772	0.693536	0.546008	0.201371	0.432288	0.448322	-0.182014	1.47682	0.398175	0.259945	0.8949	-0.226269	-0.372039	0.317527	0.539986	0.105151	0.289523	0.448322	-0.182014	1.47682
0.592323	0.522647	0.719228	1.28172	0.291559	1.0277	0.142773	0.0893126	0.628292	0.427279	0.521856	1.32492	0.263776	0.196648	0.830767	-0.407323	0.188467	0.354142	0.724074	0.657674	0.451549	0.427279	0.521856	1.32492
0.35269	0.39419	1.09975	0.686335	0.322044	0.906679	0.564767	-0.193715	0.891262	0.64285	0.335901	1.41242	0.442029	0.504231	1.21037	-0.25243	0.0424301	0.280173	0.0866817	0.277036	0.160076	0.64285	0.335901	1.41242
0.298079	0.18749	0.516967	0.630338	0.635066	0.64828	0.375252	0.382264	0.650622	1.08215	0.761704	1.63023	0.747111	0.640791	0.894754	0.685369	0.332437	0.308528	0.643708	0.0904817	0.441125	1.08215	0.761704	1.63023
0.422826	0.298178	1.54879	-0.0822914	0.351784	0.646846	0.644866	-0.128971	0.778593	0.458746	-0.114834	0.651492	0.0752375	0.197373	0.783539	-0.064499	0.112198	0.204135	-0.041519	0.425243	0.489696	0.458746	-0.114834	0.651492
0.342619	0.892561	0.937344	1.37135	1.48614	1.34757	0.916984	1.40599	0.836451	1.06983	-0.262499	1.32742	0.486782	0.344771	1.00369	0.452529	0.188864	0.618825	0.658745	0.459823	1.08796	1.06983	-0.262499	1.32742
0.589891	0.650113	1.42693	0.951479	0.853943	0.945623	1.31259	1.11504	0.849552	0.64344	-0.132486	1.66806	0.36522	0.330183	1.0968	0.677367	-0.0687187	0.368314	0.164109	0.366982	0.204073	0.64344	-0.132486	1.66806
-0.0975813	0.49534	1.16222	0.304398	0.0435864	0.817244	0.523583	0.306702	0.465479	0.361171	0.398224	0.416664	0.483073	0.404686	0.881563	0.180262	-0.0756875	0.400482	-0.115139	-0.0319325	-0.0836176	0.361171	0.398224	0.416664
-0.257323	0.220521	1.07276	0.563501	0.0071739	0.548961	0.744969	0.594942	0.720924	0.553383	0.297743	0.154927	0.343391	0.259499	0.872039	0.636002	0.383375	1.3332	-0.0078386	0.135093	0.205028	0.553383	0.297743	0.154927
0.0775418	0.0879579	1.0427	0.639746	0.286593	0.319647	0.269602	0.244199	0.811508	0.382678	0.630885	0.256593	0.972631	0.1086	0.956168	0.116318	0.556743	1.1562	0.191035	0.298043	0.29308	0.382678	0.630885	0.256593
-0.0706788	-0.0109562	0.656657	0.750412	0.254589	0.319098	0.071374	0.70979	0.400885	0.561091	0.441116	0.218929	0.606926	0.199237	0.84988	0.226839	-0.0698237	0.654902	0.0571502	-0.0343817	0.318993	0.561091	0.441116	0.218929
0.0306048	0.185559	0.721475	0.303956	0.399923	0.53524	0.178786	0.462968	0.773652	0.169836	0.264996	0.183146	0.43952	0.0540458	0.687545	0.22031	0.538239	1.0481	0.0582293	-0.00510924	0.334803	0.169836	0.264996	0.183146
0.35852	0.407888	1.51047	-0.10836	-0.0289549	0.456144	0.192432	0.570714	0.69252	0.452071	0.345757	0.269417	0.47994	0.2643	0.770778	0.216694	0.645476	1.08033	-0.00290648	-0.0651233	0.0509873	0.452071	0.345757	0.269417
0.0787475	-0.0200937	0.470355	0.547503	0.138476	0.400967	0.311129	0.458895	0.798463	0.666246	0.454191	0.520481	0.623447	-0.0779224	0.43383	0.303878	0.502254	0.683457	0.716164	0.038931	0.219401	0.666246	0.454191	0.520481
0.236753	0.141732	0.72756	0.381574	0.624037	0.292417	0.234426	0.436123	0.812737	0.322573	0.402938	0.117764	0.845972	0.305353	0.623212	0.280497	-5.22347e-05	0.904598	0.342362	0.176671	0.722219	0.322573	0.402938	0.117764
0.425719	0.269072	0.590003	0.241932	0.355638	0.475781	0.134537	0.301642	0.791173	0.582884	0.193376	0.275135	0.660006	0.238833	0.543091	0.267735	-0.27271	0.554935	-0.259808	-0.219505	0.736837	0.582884	0.193376	0.275135
-0.0175335	0.270011	0.567478	-0.0643996	0.210431	0.441415	0.605469	0.633409	0.256987	0.34419	0.325284	0.180296	0.860808	0.3287	0.670948	0.310583	-0.136098	0.58157	0.207226	0.0258334	0.29194	0.34419	0.325284	0.180296
0.294459	0.237204	1.18495	0.354279	0.24869	0.781338	0.758258	0.403905	0.788031	0.336611	0.286343	0.117937	0.951893	0.585612	0.660623	0.196459	-0.109902	0.594578	0.230436	-0.11941	0.212156	0.336611	0.286343	0.117937
0.72575	0.55887	0.611747	0.312806	0.379567	0.0827107	0.48605	-0.176588	0.346762	0.392481	0.411849	0.523097	1.17297	0.431424	0.482038	0.0928174	-0.0840235	0.306117	0.19115	0.774345	0.812769	0.392481	0.411849	0.523097
0.421754	0.365645	0.462643	0.514639	0.370825	0.24616	0.058584	0.3182	0.731359	0.329453	0.401677	0.241636	0.689113	-0.0191749	0.306017	-0.238728	0.211075	0.488338	0.54511	0.116229	0.0337684	0.329453	0.401677	0.241636
0.0910752	0.501358	0.393357	0.421417	0.672084	0.674139	0.423225	0.191763	0.890605	0.495528	0.258681	0.14071	0.169001	0.439205	0.452979	-0.00681462	-0.269258	0.222045	0.00753268	0.366466	0.597066	0.495528	0.258681	0.14071
0.261506	0.395797	1.03055	0.957967	0.470332	0.45453	-0.283258	0.190743	0.58148	0.392164	0.177251	0.204981	0.33562	0.589836	0.451639	0.0976351	0.0181913	1.35432	-0.16142	0.278517	0.34821	0.392164	0.177251	0.204981
0.130533	0.0903743	0.941047	0.552451	0.269378	0.537289	0.509964	0.176298	0.974799	0.269975	0.283315	0.0595117	0.381296	0.302096	0.529298	-0.113847	-0.124153	0.608718	0.0999366	0.118076	0.37158	0.269975	0.283315	0.0595117
0.145669	0.468222	0.527292	0.6486	0.251641	0.333663	0.119142	0.160584	0.477945	0.411928	0.155515	0.0359912	0.682316	0.207116	0.610929	0.320655	-0.150524	1.02937	0.241717	0.699629	0.642077	0.411928	0.155515	0.0359912
0.215292	0.371534	0.902724	0.518572	0.459985	0.495673	0.548663	0.266618	0.843827	0.682862	0.270539	0.113263	0.788797	0.0075784	0.567092	0.336908	-0.0291532	0.737713	0.443564	0.183041	0.783257	0.682862	0.270539	0.113263
-0.00364703	0.426886	0.930831	0.36515	0.562261	0.301831	0.393347	0.509194	0.617171	0.19175	0.624459	0.0687795	1.07346	0.85761	0.657723	0.275472	-0.28761	0.626149	-0.138032	0.491134	0.365264	0.19175	0.624459	0.0687795
0.089761	0.587425	0.769809	0.205584	0.601745	0.623884	-0.314942	0.131686	0.185858	0.490801	0.163471	0.306051	0.624804	0.205969	0.736563	0.102925	0.187669	0.517651	0.141554	-0.0633779	0.527383	0.490801	0.163471	0.306051
0.409694	0.0236617	1.0649	0.493322	0.291228	0.586831	0.274307	0.691972	0.714353	0.299327	0.392013	0.286135	0.789584	0.371857	0.850567	0.222833	0.45661	0.716515	0.393056	0.114188	0.233458	0.299327	0.392013	0.286135
0.31894	0.48463	1.05724	0.140638	-0.041024	0.668606	0.200285	0.461994	1.66517	0.601629	0.917647	0.280996	0.823248	0.288515	0.629716	-0.059162	0.487634	0.739281	0.731	0.00960321	0.320994	0.601629	0.917647	0.280996
0.32824	0.303342	1.0892	0.514205	0.47823	1.0517	0.734133	0.229893	0.643108	0.459761	0.435598	0.220289	0.76193	0.450485	0.63485	0.0315144	0.629447	0.674629	0.261447	-0.134655	0.0741421	0.459761	0.435598	0.220289
0.351082	0.133779	0.912285	0.417443	0.356768	0.414556	0.463674	0.0702406	0.500201	0.61985	0.380099	0.227418	0.793483	0.324427	0.627658	0.255493	0.0344331	0.53611	0.429309	0.0988956	0.538069	0.61985	0.380099	0.227418
-0.375513	0.24231	0.910963	0.880791	0.430952	0.576616	0.478207	0.0950783	0.672635	0.497653	0.577031	0.194474	1.20955	0.296849	0.721833	0.120505	0.483715	0.517928	0.219059	-0.144413	0.449298	0.497653	0.577031	0.194474
0.23832	0.768874	1.25548	0.390224	0.59626	1.42134	0.493652	0.369644	0.452203	0.446372	0.536996	0.179529	0.323236	0.145082	0.727487	-0.109552	0.242163	0.791829	0.405806	-0.316302	0.315307	0.446372	0.536996	0.179529
0.141553	0.299299	1.20078	0.263963	-0.0841719	1.20008	0.445613	0.286263	1.07418	0.354211	0.225596	-0.0588664	0.546792	0.258318	0.602562	0.293775	0.290785	-0.021716	0.228963	0.0276717	0.704963	0.354211	0.225596	-0.0588664
0.336762	0.805147	0.845855	0.711498	0.874392	0.738503	0.525583	0.364624	0.617509	0.769599	0.140384	-0.0438471	0.797692	0.670169	0.54093	0.365457	0.165573	0.436765	0.166074	-0.0524439	0.286781	0.769599	0.140384	-0.0438471
0.487464	0.513461	0.890937	0.566627	0.663551	0.681572	0.228119	0.293741	1.11292	0.458978	0.475487	0.304214	0.391998	0.216182	0.860509	0.0716492	0.343309	0.380612	0.191881	-0.101844	0.386413	0.458978	0.475487	0.304214
-0.110347	0.244687	1.41714	0.835726	0.607466	0.727816	0.445741	0.358787	0.535649	0.605098	0.0471239	0.0281567	0.815121	0.52867	0.560399	0.380087	0.207372	0.68961	0.314209	-0.0623948	0.28701	0.605098	0.0471239	0.0281567
-0.264109	0.331776	0.909431	0.209648	0.779346	0.970264	0.0365883	0.515759	0.717056	0.811864	0.486679	0.409477	0.658977	0.296753	0.236983	0.361767	-0.0626361	0.268624	0.622801	0.448998	0.621259	0.811864	0.486679	0.409477
-0.0360106	0.233998	0.974673	0.431935	0.125252	1.26746	0.105008	0.333007	0.488395	0.307032	0.723305	0.162771	0.903201	0.10455	0.564844	0.569879	0.379631	0.232207	0.226603	0.150021	0.358882	0.307032	0.723305	0.162771
0.0294516	0.216921	0.665153	0.19151	-0.0439929	0.719758	0.421521	0.697735	0.732814	0.471049	0.323264	0.21905	0.685455	0.34636	0.379739	-0.0382494	0.0580057	0.8873	0.123851	0.453333	0.237699	0.471049	0.323264	0.21905
-0.114784	0.0753125	0.428068	0.21985	0.612543	0.675922	0.416036	0.156932	0.854684	0.449721	0.233785	0.284824	0.607667	-0.0678973	0.297537	0.191262	-0.024649	0.467592	0.54129	0.148385	0.21332	0.449721	0.233785	0.284824
0.515654	0.213475	0.544436	0.126848	0.157146	0.827065	0.234946	-0.05785	1.00033	0.0741912	0.341854	-0.00988142	0.719987	0.582396	0.765967	0.488215	0.322328	1.13572	0.595811	0.622399	-0.0342551	0.0741912	0.341854	-0.00988142
0.0904259	0.115639	0.321357	0.0371839	0.128537	0.566097	0.144539	-0.35223	0.526889	0.64304	0.329636	0.281822	0.689576	0.620862	0.56963	0.0701839	-0.398771	0.268686	0.208215	0.437636	0.335202	0.64304	0.329636	0.281822
0.188062	0.19805	0.867254	0.274135	0.390839	0.55899	0.22165	0.332476	0.486812	0.402407	0.521449	0.0524583	0.617821	0.457207	0.484771	0.128542	0.121575	0.452784	0.395873	-0.0589572	0.229938	0.402407	0.521449	0.0524583
0.309701	-0.206724	0.692556	0.238458	0.0183553	0.711064	0.0700362	0.280009	0.718326	0.53939	0.736194	0.213154	0.60968	0.580329	0.475713	0.0779921	-0.132753	0.314917	0.232703	0.472847	-0.0482022	0.53939	0.736194	0.213154
-0.155736	-0.116152	0.627904	0.555638	0.162389	0.91696	-0.00202156	-0.0595977	0.344432	0.359348	-0.145917	0.0788117	0.904076	0.64204	0.986383	0.671314	0.370986	1.20222	0.329009	0.916568	0.0455496	0.359348	-0.145917	0.0788117
-0.0107659	0.0246608	0.0202105	0.356503	0.250001	0.777502	0.0638732	0.255455	0.757595	0.635773	0.0549337	-0.179583	0.902472	0.117807	0.681421	0.0347216	-0.028751	0.21707	0.242525	0.456336	8.84992e-05	0.635773	0.0549337	-0.179583
0.233287	0.107223	0.826892	0.430183	0.00994383	1.05181	0.464344	0.265243	0.628948	0.581834	0.407974	0.616809	0.739707	0.046036	0.283368	0.136186	0.594067	0.216734	0.388415	0.444511	0.27375	0.581834	0.407974	0.616809
0.104397	0.326249	0.386208	0.635878	-0.0891407	0.570684	0.307956	0.23098	0.764519	0.749391	0.692718	0.349621	0.619969	0.31369	0.333895	0.612398	-0.163403	0.0135506	0.0648313	0.167458	0.512245	0.749391	0.692718	0.349621
-0.473532	0.269906	0.733077	0.597832	0.310115	0.969632	0.290236	0.115435	0.613314	0.370401	0.25584	-0.0469985	0.547117	0.363702	0.779842	0.145598	0.121545	0.0872669	0.269917	0.15572	0.13542	0.370401	0.25584	-0.0469985
-0.369813	0.149811	0.88999	0.598533	0.123038	0.81784	0.535762	0.165221	0.434223	0.688218	0.090161	0.0960036	0.944968	0.0460058	0.443144	0.211419	-0.127255	0.686441	0.162356	0.319398	0.466126	0.688218	0.090161	0.0960036
0.257115	0.378555	0.931863	0.69721	0.443449	0.853183	0.182874	-0.0235048	0.688978	0.350188	0.176234	0.148295	0.491073	0.190096	0.502004	0.593949	-0.158591	0.30219	0.348128	0.560132	0.679648	0.350188	0.176234	0.148295
-0.206888	-0.0178477	0.861834	0.593954	0.237395	0.837175	0.681236	0.229588	0.820695	0.590828	0.227101	0.16425	0.520927	0.493172	0.13551	0.990193	-0.326592	0.455031	0.359173	-0.0370006	0.678256	0.590828	0.227101	0.16425
0.00449908	0.247251	0.798356	0.240969	0.125661	0.587916	0.118346	0.337184	0.555023	0.358401	0.39658	-0.00513938	0.218264	0.729446	0.40948	0.254439	0.142677	0.663089	0.0493384	0.298828	0.378347	0.358401	0.39658	-0.00513938
0.135724	0.0566624	1.06104	0.675903	0.777803	1.36163	1.09809	0.0946075	0.864221	0.174449	0.341363	0.251883	0.0116842	0.469566	0.411183	-0.167633	-0.0639043	0.61317	0.252773	-0.0539668	0.310046	0.174449	0.341363	0.251883
0.323229	0.285825	0.795718	0.80077	0.298268	1.21465	0.384572	0.133359	1.00046	0.400483	-0.0834837	0.183111	0.316684	0.261788	0.432636	0.529703	0.214788	0.384808	0.232096	0.424114	-0.313534	0.400483	-0.0834837	0.183111
0.283168	0.0599563	0.871875	0.744212	0.240843	0.980609	-0.000500056	0.13997	0.760252	0.43761	0.441606	0.159399	-0.257019	0.12368	0.314361	0.436324	0.0922058	0.284297	0.390731	-0.248456	0.615486	0.43761	0.441606	0.159399
-0.227545	-0.0472603	0.730392	0.7155	0.363173	0.741812	0.904046	0.17347	0.340202	0.591602	0.374985	-0.141271	0.670911	0.720474	0.50477	-0.345215	0.102719	0.110387	0.36432	-0.160266	0.444687	0.591602	0.374985	-0.141271
0.270471	-0.148392	0.658116	0.612054	-0.136878	0.541968	0.483938	0.0547265	0.795741	0.667901	0.342764	-0.0205825	0.483774	0.0130839	0.593959	-0.204004	0.341832	0.286356	0.435238	0.392876	0.281509	0.667901	0.342764	-0.0205825
0.0169974	-0.11962	0.86424	0.65861	0.629975	1.11047	0.76842	-0.0913366	0.913453	0.62206	0.0140822	0.139918	0.920895	0.474508	0.596633	-0.0779278	0.305607	0.050343	0.02417	0.316527	-0.0801043	0.62206	0.0140822	0.139918
0.0743234	0.313991	0.518031	0.692922	0.303457	0.626123	0.257185	0.314768	0.880721	0.395589	0.147867	0.093628	0.937061	0.331165	0.525535	0.629581	0.277146	0.286147	0.440964	-0.414711	0.733986	0.395589	0.147867	0.093628
0.459312	0.328965	1.42428	0.118061	0.297763	0.676373	0.648781	-0.103637	0.926666	0.359402	0.492044	-0.0423189	0.296087	0.075213	0.610579	0.107258	0.302757	0.257225	-0.183001	0.204379	0.560808	0.359402	0.492044	-0.0423189
-0.0145911	0.097886	0.919482	0.985293	0.242687	0.917199	0.70667	1.05626	0.803122	0.502443	0.539545	0.164077	0.913862	0.301958	0.797716	0.338567	0.0772709	0.529999	0.756318	0.453124	0.779033	0.502443	0.539545	0.164077
0.430373	-0.31868	1.06288	0.989864	0.46477	1.27144	1.20218	1.49602	1.28027	0.539586	0.582765	0.0620491	0.336362	0.588405	0.816827	0.555727	-0.185292	0.453698	-0.0728822	0.0644313	0.0997079	0.539586	0.582765	0.0620491
0.416804	-0.117864	1.28869	0.716847	0.20803	1.13553	1.00118	0.946062	0.795902	0.299213	0.0437768	0.218646	0.964823	0.621381	0.787202	1.45944	0.798575	1.34064	0.702997	0.661984	0.732754	0.299213	0.0437768	0.218646
0.327521	0.620295	0.80933	0.0170958	-0.0758794	0.889236	0.487393	0.546475	0.574832	0.571644	-0.0304261	0.309299	0.427227	0.50337	0.52381	0.183511	-0.165864	0.540264	0.36083	-0.119943	0.273243	0.571644	-0.0304261	0.309299
-0.0325944	0.490014	0.717736	0.112498	0.0160681	0.427152	0.638562	0.798404	0.606881	0.828995	0.303397	0.503967	0.755329	0.788855	0.709417	0.55236	0.440014	1.38615	0.514494	0.327686	0.387152	0.828995	0.303397	0.503967
0.360145	0.252471	0.798518	0.0611516	0.216045	0.17345	0.0223584	0.364451	0.707681	0.719448	0.254054	0.493017	0.930808	0.502253	0.81649	-0.00718253	0.571489	1.3277	0.518667	-0.0716536	0.1797	0.719448	0.254054	0.493017
0.0533703	0.158545	0.393256	0.410016	0.146611	0.396835	-0.128136	0.765972	0.71549	0.860149	0.481478	0.668815	0.631558	0.516301	0.833095	0.00773166	-0.140979	0.768054	0.366008	0.615055	0.735047	0.860149	0.481478	0.668815
0.349856	0.448085	1.13964	0.278062	0.569432	0.712204	-0.116507	0.59454	1.23343	0.361177	-0.197086	0.471161	0.639443	-0.10454	0.465173	-0.0790503	0.407355	0.969061	0.524158	-0.16023	0.40129	0.361177	-0.197086	0.471161
0.423712	0.502799	0.888421	-0.101114	0.410351	0.897884	0.168662	0.902841	1.08689	0.801307	0.341529	0.642373	0.565141	0.415755	0.625455	0.0295712	0.240403	1.4297	0.661174	0.517328	0.2291	0.801307	0.341529	0.642373
-0.319899	0.813308	0.558776	0.28581	0.16604	0.645441	0.270978	0.578081	0.616156	0.575563	0.497046	0.361742	0.887947	0.239472	0.277157	0.276113	0.317229	1.09642	0.368143	-0.0411289	0.811857	0.575563	0.497046	0.361742
-0.0361289	0.584394	0.674923	0.117107	0.594027	0.354776	0.133685	0.648933	0.93437	0.86433	0.105765	0.648529	0.935576	0.121765	0.337418	-0.0164641	-0.451028	1.14138	0.33262	0.159158	0.63044	0.86433	0.105765	0.648529
0.59421	0.370887	0.610145	-0.178438	0.277537	0.953102	-0.0154895	0.475624	0.740779	0.736816	0.338829	0.751587	0.418444	0.20121	0.282461	0.252441	-0.202101	0.636704	0.178354	0.19924	0.402269	0.736816	0.338829	0.751587
0.227985	0.506128	1.16002	-0.220705	0.406469	0.451722	0.531229	0.623137	0.758584	0.627351	0.700053	0.937309	0.456835	0.134957	0.401997	0.0401832	-0.157729	0.72279	0.543645	0.293985	0.69287	0.627351	0.700053	0.937309
0.356741	0.630082	0.83195	0.311106	0.378894	0.82984	0.723574	0.498563	0.921826	0.936344	0.565779	1.08012	0.550421	0.168262	0.379135	0.238749	0.035888	0.664574	0.532334	0.00770663	0.669684	0.936344	0.565779	1.08012
0.370163	0.898245	0.682254	0.260409	0.514753	0.352722	0.390213	-0.0394714	0.27354	1.10215	0.18809	0.378016	0.848641	0.0712924	0.538817	-0.10303	-0.0637144	0.586951	0.198025	-0.0591687	0.692097	1.10215	0.18809	0.378016
-0.0306279	0.236172	0.60661	0.328296	0.133158	0.725042	0.0520369	0.298928	0.624059	0.652843	0.102355	0.482365	0.672319	-0.11952	0.351688	-0.502819	0.145195	0.736923	0.694636	0.237392	0.500553	0.652843	0.102355	0.482365
0.0710829	0.199804	0.323704	0.445212	0.5803	0.526356	0.350825	0.227444	0.562727	0.67585	0.46747	1.01516	0.498207	0.322709	0.74854	-0.112033	-0.463666	0.571117	0.31179	0.0237199	0.648228	0.67585	0.46747	1.01516
0.275271	0.433911	1.17285	0.409311	0.65225	0.560749	-0.151631	0.301821	0.618792	0.659446	0.109035	0.865899	0.630681	0.491669	0.980891	-0.0769387	-0.128217	1.18901	0.538908	0.595449	0.480889	0.659446	0.109035	0.865899
-0.217938	-0.00274467	0.845594	-0.0373085	0.495115	0.869032	0.230378	0.328325	0.683862	1.12068	0.690371	1.00797	0.694663	0.22738	0.618885	-0.156638	-0.136961	0.715375	0.576899	0.0540465	0.781716	1.12068	0.690371	1.00797
-0.0262013	0.0170776	0.513444	0.246519	0.568799	0.504123	0.345706	0.029351	0.449128	0.301526	0.687006	0.883896	0.94275	0.285432	0.277562	0.327985	-0.168989	1.05394	0.182375	0.0399075	0.688766	0.301526	0.687006	0.883896
0.141243	0.170789	0.66038	0.16598	0.306706	0.810442	0.360438	0.39298	0.550795	0.655445	0.0751659	0.774203	1.12709	0.330856	0.429394	0.250555	-0.140817	0.915531	0.161717	-0.16362	0.643197	0.655445	0.0751659	0.774203
-0.0324961	0.402097	0.689581	0.193916	0.0406082	0.408953	0.3109	0.371416	0.552207	0.400991	0.212546	0.474096	0.485421	-0.028899	0.487931	0.314477	-0.183318	1.0061	0.397946	0.22057	0.566843	0.400991	0.212546	0.474096
0.286002	0.54381	0.83822	0.0216941	0.0367236	0.59034	-0.115455	0.355927	0.471367	0.66197	-0.103211	0.582381	0.794904	0.62273	0.479391	-0.0184275	0.212789	0.85526	0.0591482	-0.0564799	0.600169	0.66197	-0.103211	0.582381
0.217892	0.0978807	0.617929	0.352857	0.222529	0.79221	0.107919	0.789654	0.354564	0.925206	-0.271444	0.828168	0.970474	0.436966	0.536032	0.143497	0.670788	1.0322	0.143397	-0.410868	0.804914	0.925206	-0.271444	0.828168
-0.135258	0.290128	0.906064	0.295938	0.417784	0.696639	0.0972684	0.308054	0.857082	0.594999	0.31243	0.605226	0.283961	0.135415	0.394849	-0.15899	0.336203	0.929248	-0.247648	-0.356663	0.879559	0.594999	0.31243	0.605226
0.347742	0.839649	0.940297	1.2291	0.0938591	0.966758	0.666899	0.326896	0.654041	0.980943	0.609143	0.80185	0.76664	-0.0792797	0.454651	-0.165858	0.623088	0.944981	0.112296	0.256527	1.28827	0.980943	0.609143	0.80185
0.144666	0.475588	0.562846	-0.182815	0.517625	0.682712	0.204488	0.180495	0.616056	0.651841	-0.0471836	0.858443	0.480505	-0.119026	0.344854	0.424638	0.0368845	0.592877	0.733965	0.066813	0.683998	0.651841	-0.0471836	0.858443
-0.157721	0.652941	0.622047	0.212102	0.206763	0.497624	0.430043	-0.0217358	0.950849	0.986826	0.46314	0.713634	1.03069	0.168375	0.489955	0.0375951	0.589964	0.755983	0.31812	0.00583586	0.59981	0.986826	0.46314	0.713634
0.662544	0.502345	0.760793	0.119381	0.238641	1.1892	0.339895	0.408559	0.62475	0.760352	0.503083	0.829618	0.508641	0.442464	0.985337	-0.0673113	0.199744	0.890754	0.651041	-0.0765896	0.57197	0.760352	0.503083	0.829618
0.19322	0.372235	0.821888	0.212895	-0.087057	1.05525	0.332834	0.460324	0.883253	0.49789	0.834537	0.707149	0.648573	0.413099	0.127973	0.383921	0.117058	-0.0103618	-0.349211	-0.0334278	0.67056	0.49789	0.834537	0.707149
0.617636	0.548326	0.853127	0.12246	0.278156	0.661763	0.723436	0.664439	0.479064	0.71439	0.519477	0.717874	0.602051	0.13339	0.410413	0.251641	0.221079	0.5739	0.653528	0.259295	0.782698	0.71439	0.519477	0.717874
0.730335	0.504359	1.16078	0.339223	0.249133	0.757445	-0.0185792	0.28823	1.16015	1.13695	-0.147832	1.07391	0.448009	0.256312	0.762079	0.0966644	0.316284	0.665722	0.622515	0.247458	0.692554	1.13695	-0.147832	1.07391
0.423105	0.666206	0.98261	0.394088	0.245368	0.924765	0.571584	0.719953	0.542511	0.483415	0.665884	1.19472	0.340937	0.171301	0.153545	0.192587	0.150087	0.768936	0.309112	-0.163449	0.606668	0.483415	0.665884	1.19472
0.266122	0.497079	0.697776	0.485294	0.362448	1.03765	-0.175403	0.45232	0.976341	0.812808	0.293519	0.526422	0.721084	0.213744	0.943654	0.351083	-0.113546	0.319021	0.519934	-0.131355	0.507524	0.812808	0.293519	0.526422
0.215602	0.16135	0.883716	0.25869	-0.081975	0.857631	-0.112822	0.123351	0.81832	0.979932	0.669148	0.864175	0.399913	0.119117	0.960579	0.537875	0.274663	0.515986	0.442376	-0.058946	0.17884	0.979932	0.669148	0.864175
0.143876	0.229505	0.64067	0.0986104	0.0615667	1.12975	0.0922094	0.695841	0.530084	1.05461	0.193708	1.16215	0.317375	0.281223	1.14819	-0.0862241	0.0812006	1.05926	0.562148	-0.195968	0.668483	1.05461	0.193708	1.16215
-0.118413	0.198011	0.617618	0.191345	0.250032	1.13754	0.357366	-0.119677	0.747248	0.69644	-0.069515	0.950381	0.179594	0.528621	0.493386	0.0215235	0.141887	0.700132	0.473402	-0.0645622	0.211091	0.69644	-0.069515	0.950381
0.385711	0.40952	0.439826	0.113037	0.0804195	0.745423	0.0653285	0.0489261	0.928864	1.40559	1.0177	1.08198	0.570818	-0.117666	0.49067	0.279802	0.238193	1.44266	0.628301	-0.058992	0.337341	1.40559	1.0177	1.08198
-0.127757	0.422944	0.469782	0.237187	0.264086	0.649075	0.0659434	-0.292271	0.89271	0.674132	-0.535525	0.562015	0.649888	0.145337	0.62993	-0.15469	-0.313835	0.484638	0.267609	-0.200151	0.616891	0.674132	-0.535525	0.562015
0.116075	0.458222	0.699147	0.469874	0.324624	1.10005	0.0891876	0.340339	0.68577	1.05188	0.91287	1.39042	0.700071	0.174369	0.841055	-0.00361539	0.104267	0.604842	0.575167	0.0267188	0.0550197	1.05188	0.91287	1.39042
0.375287	0.360409	0.758774	0.434315	0.0193124	0.67251	0.0228807	0.359209	0.844795	0.902038	0.56077	1.07099	0.430615	0.233634	0.461222	0.0290055	-0.0663629	0.534801	0.607813	-0.344371	0.361697	0.902038	0.56077	1.07099
0.20258	0.414903	0.892261	0.609777	-0.0953452	1.12373	-0.0775463	-0.0722679	0.797103	0.352008	0.725675	1.44503	0.585723	0.185281	0.788512	0.476262	0.296832	1.41081	0.599808	-0.193779	0.408628	0.352008	0.725675	1.44503
0.0578084	0.308697	0.357836	0.277414	0.517471	0.669471	0.203255	0.402481	0.747206	0.861675	0.518349	0.750018	0.754213	0.302378	1.03858	-0.0554897	0.0681588	0.492321	0.600525	-0.0522708	0.359667	0.861675	0.518349	0.750018
0.100869	0.67941	0.738068	0.0788316	0.358449	0.614366	0.26063	0.3928	0.672951	1.23375	0.243846	0.42592	0.64176	0.232879	0.220318	0.296388	0.464171	0.399518	0.52708	-0.186967	0.0807803	1.23375	0.243846	0.42592
0.312745	0.199336	0.764191	0.218021	0.37493	1.02249	0.150995	0.417413	0.757032	0.93818	0.0565149	0.653297	0.381486	0.167009	0.142087	0.546335	-0.427198	0.274191	0.489559	-0.39299	1.21888	0.93818	0.0565149	0.653297
0.064389	0.284118	0.612646	0.637526	0.20986	0.828441	0.451575	0.451093	0.526875	1.09771	1.01789	2.06441	0.322342	0.481513	0.634961	0.178458	-0.0104894	0.277758	0.385589	-0.401554	0.752283	1.09771	1.01789	2.06441
0.0686231	0.280948	0.817265	0.501786	-0.222383	0.790569	0.380844	0.473597	0.533898	0.712445	0.530116	1.03472	0.788785	-0.0692602	0.600724	0.0556409	-0.0136073	0.509218	0.237353	0.0655166	0.626747	0.712445	0.530116	1.03472
-0.140725	0.330909	0.797599	0.676187	-0.165997	1.09719	0.26258	0.000990104	0.764119	0.440228	0.00492881	0.633269	0.44467	-0.142765	0.451656	0.459791	0.0479777	0.202768	0.318764	-0.209619	0.850806	0.440228	0.00492881	0.633269
0.251903	0.00813606	0.931556	0.244472	0.538067	0.529702	0.518667	0.390677	0.588069	0.887473	0.894927	1.13329	0.5294	-0.215593	0.0703229	0.942939	-0.0992925	0.364002	0.468655	0.23027	1.03843	0.887473	0.894927	1.13329
-0.521143	0.669194	0.911353	0.0849939	0.471189	1.11491	0.156848	0.606546	0.286127	1.0257	0.565901	1.07366	0.246957	0.0232274	0.285601	0.303886	0.32952	0.716178	0.212229	0.100737	0.620416	1.0257	0.565901	1.07366
-0.132868	0.460652	0.813984	0.565165	0.104147	0.776427	0.916189	0.124901	1.35469	0.984737	0.281587	0.49519	0.268376	-0.229044	0.121123	0.0407292	-0.154451	0.923667	0.995362	0.549719	1.3339	0.984737	0.281587	0.49519
0.888508	0.482279	0.488309	0.403514	0.788989	0.787082	0.428794	0.0363256	1.71004	0.578561	-0.173397	1.42599	0.384467	0.256107	0.234423	0.501523	0.228132	0.575352	0.514431	0.379395	0.282879	0.578561	-0.173397	1.42599
0.106599	0.61941	0.709894	0.723642	0.589164	0.650739	-0.00107863	0.262847	0.960564	0.676534	0.420717	0.938732	-0.097968	-0.364437	0.275159	0.392005	0.151286	0.242287	0.0350918	-0.357121	0.393855	0.676534	0.420717	0.938732
0.231132	0.44238	0.765486	0.559394	0.670483	1.22432	0.672579	0.1501	0.112447	1.22408	0.952191	1.66596	0.395354	0.26386	0.31627	-0.280759	0.153982	0.225704	0.296805	0.427051	0.955068	1.22408	0.952191	1.66596
-0.0510981	0.259166	0.561455	0.529971	-0.0344704	0.395143	0.310758	0.159636	1.60025	0.812534	0.847849	1.24788	0.349168	0.824058	0.553954	-0.445176	0.436707	0.427155	0.0969044	0.402732	0.732459	0.812534	0.847849	1.24788
-0.044437	0.293871	0.78045	0.608565	0.351165	0.747075	0.561504	0.0581179	0.780782	0.819925	-0.124125	1.04155	0.387211	0.103219	0.340547	-0.166015	0.288384	0.344675	0.280225	0.0639413	0.47159	0.819925	-0.124125	1.04155
0.354002	0.213378	0.572333	0.517017	1.02084	0.640495	0.311114	0.308446	0.565043	0.569636	0.594007	1.12847	0.364487	0.0856163	0.178598	0.505989	0.147548	0.423001	0.360044	0.483237	0.952508	0.569636	0.594007	1.12847
-0.00102	0.0989807	0.824027	0.499822	0.718546	1.32576	0.421491	-0.00616984	0.483295	0.963771	0.620169	0.548401	0.167458	0.978759	0.780672	-0.104093	0.241533	0.40853	-0.124058	0.495949	0.85298	0.963771	0.620169	0.548401
-0.209395	0.243749	0.596303	0.803074	0.301474	0.596351	0.511693	0.814843	1.06957	0.875828	0.543379	0.868659	0.528267	0.310381	0.568782	0.676122	-0.154669	0.816955	0.40657	0.0622876	0.468585	0.875828	0.543379	0.868659
0.181862	0.503912	1.02973	0.580009	0.285861	0.861854	1.09256	0.880904	0.939825	1.01817	1.02067	1.35115	0.224483	0.302356	0.649045	0.621867	-0.0756364	0.468211	0.223675	0.584858	0.800008	1.01817	1.02067	1.35115
-0.00902226	0.341715	0.896926	0.709401	0.421717	0.790846	0.84558	1.07974	0.708658	0.613197	0.153558	1.47204	0.622221	0.172071	0.476571	1.60877	0.517192	1.31027	0.59642	0.0172457	0.326601	0.613197	0.153558	1.47204
0.424718	0.37175	0.787366	0.479539	0.284363	0.90638	1.33939	0.913998	1.14882	0.432657	0.317969	-0.056262	0.638677	0.204076	0.59301	1.37784	0.949011	1.35138	0.0815125	-0.179355	0.368011	0.432657	0.317969	-0.056262
			0.297893	0.181309	0.8609	0.266684	0.338612	0.77085	0.279419	0.49405	0.868785	0.695133	0.580839	0.775436	0.874744	0.145733	0.290756	0.251627	0.202492	-0.0112873	0.279419	0.49405	0.868785
			0.573381	0.135913	0.56827	0.386297	1.33252	0.699035	0.272631	0.200464	1.32242	0.86626	0.250022	1.0857	0.234615	0.614542	0.8057	0.0447663	0.0361489	0.0792521	0.272631	0.200464	1.32242
			0.508088	0.349529	0.225586	0.762015	0.884327	0.825845	0.21035	0.285476	1.10653	0.719155	0.613608	1.05819	0.399179	0.320234	0.596366	-0.0351926	0.187553	0.0630783	0.21035	0.285476	1.10653
			0.633153	0.26473	0.299529	0.530983	0.538144	0.858324	0.656527	0.365043	1.49812	0.782078	0.498349	0.886832	0.621598	0.36445	0.566634	0.16236	-0.0541123	0.541996	0.656527	0.365043	1.49812
			0.33226	0.489303	0.574075	0.700855	1.14932	1.55055	0.215334	0.4359	0.953087	0.585776	0.245558	0.769798	0.679684	0.871261	0.58136	0.224409	0.239244	0.264757	0.215334	0.4359	0.953087
			-0.0670026	0.134409	0.81632	0.252656	0.946557	1.09949	0.797932	0.0231531	1.07164	0.774027	0.40028	0.941838	0.653123	0.476836	1.02099	0.0630673	-0.0937487	-0.0209247	0.797932	0.0231531	1.07164
			0.403324	0.279387	0.584493	0.347562	0.903063	0.774297	0.710102	0.0391528	0.860594	0.386341	-0.0759257	0.611331	0.506484	-0.0138789	0.68012	0.320228	0.304628	0.561395	0.710102	0.0391528	0.860594
			0.29907	0.660589	0.309747	0.459477	1.33861	1.13446	0.821071	0.608326	1.29696	0.444145	0.19259	0.612382	0.627494	0.186961	0.648611	0.0270485	-0.220449	0.566992	0.821071	0.608326	1.29696
			0.116047	0.476915	0.565534	0.347746	1.0565	0.996472	0.506791	-0.1728	0.808269	1.01765	0.277713	0.601037	0.841507	0.31515	0.853771	0.0984112	0.393369	0.733395	0.506791	-0.1728	0.808269
			-0.0404938	0.255487	0.525968	0.370332	0.869614	0.697638	0.409854	0.0548189	0.807221	0.28599	0.234728	0.754637	0.867517	-0.241746	0.468694	0.169742	0.567008	0.652967	0.409854	0.0548189	0.807221
			0.278533	0.3175	0.82796	-0.00689209	0.408688	0.865668	0.769115	0.29288	1.16629	0.473192	0.460774	0.571365	0.18649	0.715382	0.597379	0.141652	-0.000133493	0.282931	0.769115	0.29288	1.16629
			0.300517	0.691629	0.0749122	0.0199797	0.0505306	0.357138	0.930456	0.34213	0.884715	0.587256	0.247109	0.58929	0.387205	0.337757	0.164618	0.100586	0.00421457	0.583724	0.930456	0.34213	0.884715
			0.398267	0.363315	0.310388	-0.0880034	0.298091	0.675663	0.760674	0.161782	1.11238	0.321546	0.240701	0.3332	0.231145	0.133326	0.441139	0.0110181	0.17747	0.0965538	0.760674	0.161782	1.11238
			0.366667	0.711116	0.5508	0.170687	0.0797488	0.521827	0.441952	-0.164386	0.993125	0.192795	0.342335	0.660275	0.244147	-0.0943487	0.185773	0.0507258	0.0590781	0.572825	0.441952	-0.164386	0.993125
			0.939985	0.596601	0.517482	-0.530765	0.528824	0.87742	0.366522	0.185534	0.956242	0.606334	0.695253	0.639569	0.585015	-0.196819	0.634398	0.0837887	0.252507	0.322399	0.366522	0.185534	0.956242
			0.503624	0.419169	0.766227	0.853391	-0.00935798	0.659869	0.505845	0.265171	1.12957	0.541743	0.460599	0.563245	0.227766	0.297498	0.618698	0.075438	0.212018	0.40969	0.505845	0.265171	1.12957
			0.76593	0.505589	0.356215	-0.287028	0.0586784	0.458572	0.38836	-0.166957	0.695687	0.288065	0.635974	0.517515	0.794474	0.428353	0.776437	0.0313809	-0.00835683	0.591196	0.38836	-0.166957	0.695687
			0.475717	0.798054	0.347634	0.766021	0.0975827	0.549437	0.203919	0.137483	0.870474	0.363782	0.500813	0.66838	0.556097	0.468077	0.59049	-0.0177911	0.0303835	0.898786	0.203919	0.137483	0.870474
			0.305474	0.603236	0.367987	0.209482	0.267446	0.532786	0.436938	0.568549	1.21801	0.548049	-0.123069	0.832871	0.35438	0.296615	0.473484	0.163132	-0.085307	0.347914	0.436938	0.568549	1.21801
			0.0377196	0.580501	0.592384	-0.486716	0.51493	0.679153	0.440629	0.0237162	0.664387	0.655312	1.07035	0.737409	0.400612	0.781039	0.569291	-0.493057	0.259187	0.428579	0.440629	0.0237162	0.664387
			0.639034	0.435268	0.646008	0.789745	0.47189	0.390385	0.862302	0.344762	1.14205	0.455862	0.80856	0.786217	0.37848	0.690476	0.964273	-0.00151629	0.0336667	0.408109	0.862302	0.344762	1.14205
			0.294917	0.0441061	0.735449	0.461628	0.48193	0.799397	0.653129	0.532589	1.41255	0.492487	-0.437558	0.69863	0.142885	0.720861	1.02696	-0.123447	0.0699855	0.631952	0.653129	0.532589	1.41255
			0.329432	0.410114	1.01791	0.435832	0.319463	0.911001	0.589875	0.748892	0.768639	0.367636	0.0123626	0.764715	0.640811	0.834348	0.808716	0.083761	0.175121	0.316288	0.589875	0.748892	0.768639
			0.532671	0.441207	0.460674	0.858225	0.345645	0.70353	0.323272	0.272481	1.25792	0.388005	0.0238983	0.773238	0.142847	0.384853	0.739912	0.430029	0.406474	0.179728	0.323272	0.272481	1.25792
			0.632613	0.571075	0.375232	0.222052	-0.178993	0.864811	0.50402	0.421599	0.830809	0.471951	0.203965	0.681196	0.612982	0.588514	0.305768	-0.386664	0.26434	0.428863	0.50402	0.421599	0.830809
			0.400819	0.483552	1.2237	0.465419	0.460098	0.71376	0.687953	0.609264	0.847233	0.525908	1.07394	0.957173	0.0906335	0.550546	0.701788	0.338842	0.724675	0.30484	0.687953	0.609264	0.847233
[truncated: 497,704+ more rows]

## Sheet: Figure 6
Source data Figure 6b and Figure 6c for median frequency (MF)
Limbic			SMN			VAN			Visual			DAN			FPN			DMN			Cereb
[truncated: 499,501+ more rows]

## Sheet: Figure 7
tau_E = 20
[truncated: 89 more rows]

## Sheet: Supplementary Figure 3
tau_E = 20
[truncated: 89 more rows]

## Sheet: Supplementary Figure 4
tau_E = 20
[truncated: 89 more rows]

## Sheet: Supplementary Figure 6
tau_E = 20
[truncated: 89 more rows]
